# Supplementary material for: Methyl-CpG-binding protein 2 mediates overlapping mechanisms across brain disorders
Source: Sci Rep. 2020 Dec 17;10:22255. doi: 10.1038/s41598-020-79268-0 (PMC7746753; doi:10.1038/s41598-020-79268-0)
Supplement: Supplementary file 1 — Supplementary Tables. [file 41598_2020_79268_MOESM1_ESM.xlsx]

## Sheet: Title
Methyl-CpG-binding protein 2 mediates overlapping mechanisms across brain disorders
Snow Bach1,2, Niamh M. Ryan2, Paolo Guasoni1,3, Aiden P. Corvin2, Rania A. El-Nemr 4, Danyal Khan4, Albert Sanfeliu2 , Daniela Tropea2,5,6*
1 School of Mathematical Sciences, Dublin City University, Glasnevin, Dublin 9, D09 W6Y4, Ireland
2 Neuropsychiatric Genetics, Department of Psychiatry, Trinity College Dublin, School of Medicine, Trinity Translational Medicine Institute, St James Hospital, Dublin, Ireland
3 Department of Mathematics and Statistics, Boston University, 111 Cummington Street, Boston, MA 02215, USA
4 School of Medicine, Trinity College Dublin, Dublin, Ireland
5 Trinity College Institute of Neuroscience, Trinity College Dublin, Lloyd Building, Dublin 2, Dublin, Ireland
6 FutureNeuro, the SFI Research Centre for Chronic and Rare Neurological Diseases
* Corresponding author

## Sheet: Figure_Table_Legends
Supplementary Figure S1. Genes bound by MeCP2 in silico in the genome and brain disorder datasets.
a Percentage of genes bound by our Matrix-GC procedure in the genome. b Percentage of genes bound by our Matrix-GC procedure in the neuropsychiatric datasets: schizophrenia (SCZ), major depressive disorder (MDD), attention deficit hyperactivity disorder (ADHD), autism database (ASD-SFARI), autism (ASD), and anorexia. c Percentage of genes bound by our Matrix-GC procedure in the neurological datas…
Supplementary Figure S2. Analysis of protein network complexity in datasets associated with brain disorders before and after Matrix-GC.
Horizontal axis: Number of genes for the datasets; Vertical axis: Average degree of network complexity. We generated 20 control datasets from several gene-set sizes:10, 20, 50, 100, 200, 500, and 750 genes, and for each group we identified the average degree of connectivity. The plot line shows the mean of the average network degree or connectivity for each control group (black). Lower and upper …
Supplementary Table S1 List of neuropsychiatric and neurological diseases used in the present study.
Gene-sets were derived from several genome-wide association studies (GWAS), meta-analyses, reviews and a database for autism genes.
Supplementary Table S2 Number of Genes expressed in different tissues across brain disorders before and after Matrix-GC.
Number of genes expressed in different tissues across brain disorders. In each tissue we considered a gene to be expressed if its expression level is greater or equal to 1.
Supplementary Table S3 Statistically significant results from Tissue Analysis.
Results of Fisher’s exact test looking at whether there is a statistically significant difference in the proportion of expressed genes that are filtered with Matrix-GC and those that are expressed and not bound by Matrix-GC
Supplementary Table S4 Disorder-related SNPs on the MECP2 gene.
List of single nucleotide polymorphisms (SNPs) that are found in brain disorders derived from NCBI dbSNP (https://www.ncbi.nlm.nih.gov/snp/) and compared to MECP2 SNPs from NCBI ClinVar (https://www.ncbi.nlm.nih.gov/clinvar/).
Supplementary Table S5 Protein-protein interaction network hub proteins across different brain disorder.
All hub proteins from brain disorders before and after Matrix-GC. Hub proteins are designated as having a degree of connection of at least 1 with respect to the average level of connectivity of the corresponding control datasets size.
Supplementary Table S6 Results of Permutation Analysis and Disorder Networks before and after Matrix GC.
Descriptive statistics of permutation analysis for protein-protein interactions networks. Using permutation analysis, we designated hub proteins as having a degree of connection of at least 1 with respect to the average level of connectivity of the corresponding control datasets size. Brain disorder protein networks were significant if they were beyond the minimum and maximum range of the control…
Supplementary Table S7 AD Gene Ontology and Pathway enrichment results
Gene Ontology and pathway enrichment results for AD before and after Matrix-GC. For GORilla Gene Ontology, enrichment is defined as (b/n)/(B/N) with N: the total number of genes, B: the total number of genes related to a specific GO term, n: the number of genes in the dataset of interest, and b: the number of genes in the dataset of interest that related to a specific GO term (Eden et al,2009). F…
Supplementary Table S8 ADHD Gene Ontology and Pathway enrichment results
Gene Ontology and pathway enrichment results for ADHD before and after Matrix-GC. For GORilla Gene Ontology, enrichment is defined as (b/n)/(B/N) with N: the total number of genes, B: the total number of genes related to a specific GO term, n: the number of genes in the dataset of interest, and b: the number of genes in the dataset of interest that related to a specific GO term (Eden et al,2009).…
Supplementary Table S9 ALS Gene Ontology and Pathway enrichment results
Gene Ontology and pathway enrichment results for ALS before and after Matrix-GC. For GORilla Gene Ontology, enrichment is defined as (b/n)/(B/N) with N: the total number of genes, B: the total number of genes related to a specific GO term, n: the number of genes in the dataset of interest, and b: the number of genes in the dataset of interest that related to a specific GO term (Eden et al,2009). …
Supplementary Table S10 Anorexia Gene Ontology and Pathway enrichment results
Gene Ontology and pathway enrichment results for Anorexia before and after Matrix-GC. For GORilla Gene Ontology, enrichment is defined as (b/n)/(B/N) with N: the total number of genes, B: the total number of genes related to a specific GO term, n: the number of genes in the dataset of interest, and b: the number of genes in the dataset of interest that related to a specific GO term (Eden et al,20…
Supplementary Table S11 ASD Gene Ontology and Pathway enrichment results
Gene Ontology and pathway enrichment results for ASD before and after Matrix-GC. For GORilla Gene Ontology, enrichment is defined as (b/n)/(B/N) with N: the total number of genes, B: the total number of genes related to a specific GO term, n: the number of genes in the dataset of interest, and b: the number of genes in the dataset of interest that related to a specific GO term (Eden et al,2009). …
Supplementary Table S12 BIP Gene Ontology and Pathway enrichment results
Gene Ontology and pathway enrichment results for BIP before and after Matrix-GC. For GORilla Gene Ontology, enrichment is defined as (b/n)/(B/N) with N: the total number of genes, B: the total number of genes related to a specific GO term, n: the number of genes in the dataset of interest, and b: the number of genes in the dataset of interest that related to a specific GO term (Eden et al,2009). …
Supplementary Table S13 Epilepsy Gene Ontology and Pathway enrichment results
Gene Ontology and pathway enrichment results for Epilepsy before and after Matrix-GC. For GORilla Gene Ontology, enrichment is defined as (b/n)/(B/N) with N: the total number of genes, B: the total number of genes related to a specific GO term, n: the number of genes in the dataset of interest, and b: the number of genes in the dataset of interest that related to a specific GO term (Eden et al,20…
Supplementary Table S14 HTT Gene Ontology and Pathway enrichment results
Gene Ontology and pathway enrichment results for HTT before and after Matrix-GC. For GORilla Gene Ontology, enrichment is defined as (b/n)/(B/N) with N: the total number of genes, B: the total number of genes related to a specific GO term, n: the number of genes in the dataset of interest, and b: the number of genes in the dataset of interest that related to a specific GO term (Eden et al,2009). …
Supplementary Table S15 MS Gene Ontology and Pathway enrichment results
Gene Ontology and pathway enrichment results for MS before and after Matrix-GC. For GORilla Gene Ontology, enrichment is defined as (b/n)/(B/N) with N: the total number of genes, B: the total number of genes related to a specific GO term, n: the number of genes in the dataset of interest, and b: the number of genes in the dataset of interest that related to a specific GO term (Eden et al,2009). F…
Supplementary Table S16 MDD Gene Ontology and Pathway enrichment results
Gene Ontology and pathway enrichment results for MDD before and after Matrix-GC. For GORilla Gene Ontology, enrichment is defined as (b/n)/(B/N) with N: the total number of genes, B: the total number of genes related to a specific GO term, n: the number of genes in the dataset of interest, and b: the number of genes in the dataset of interest that related to a specific GO term (Eden et al,2009). …
Supplementary Table S17 PD Gene Ontology and Pathway enrichment results
Gene Ontology and pathway enrichment results for PD before and after Matrix-GC. For GORilla Gene Ontology, enrichment is defined as (b/n)/(B/N) with N: the total number of genes, B: the total number of genes related to a specific GO term, n: the number of genes in the dataset of interest, and b: the number of genes in the dataset of interest that related to a specific GO term (Eden et al,2009). F…
Supplementary Table S18 SCZ Gene Ontology and Pathway enrichment results
Gene Ontology and pathway enrichment results for SCZ before and after Matrix-GC. For GORilla Gene Ontology, enrichment is defined as (b/n)/(B/N) with N: the total number of genes, B: the total number of genes related to a specific GO term, n: the number of genes in the dataset of interest, and b: the number of genes in the dataset of interest that related to a specific GO term (Eden et al,2009). …
Supplementary Table S19 ASD-SFARI Gene Ontology and Pathway enrichment results
Gene Ontology and pathway enrichment results for ASD- SFARIbefore and after Matrix-GC. For GORilla Gene Ontology, enrichment is defined as (b/n)/(B/N) with N: the total number of genes, B: the total number of genes related to a specific GO term, n: the number of genes in the dataset of interest, and b: the number of genes in the dataset of interest that related to a specific GO term (Eden et al,2…

## Sheet: Figure S1
Supplementary Figure S1. Genes bound by MeCP2 in silico in the genome and brain disorder datasets.
a Percentage of genes bound by our Matrix-GC procedure in the genome. b Percentage of genes bound by our Matrix-GC procedure in the neuropsychiatric datasets: schizophrenia (SCZ), major depressive disorder (MDD), attention deficit hyperactivity disorder (ADHD), autism database (ASD-SFARI), autism (ASD), and anorexia. c Percentage of genes bound by our Matrix-GC procedure in the neurological datas…

## Sheet: Figure S2
Supplementary Figure S2. Analysis of protein network complexity in datasets associated with brain disorders before and after Matrix-GC. Horizontal axis: Number of genes for the datasets; Vertical axis: Average degree of network complexity. We generated 20 control datasets from several gene-set sizes:10, 20, 50, 100, 200, 500, and 750 genes, and for each group we identified the average degree of c…

## Sheet: Table S1
Supplementary Table S1 List of neuropsychiatric and neurological diseases used in the present study
Disorder	Source	Journal	Data Type
Neuropsychiatric
Autism (ASD)	Grove et al., 2019	Nature Genetics	Meta-analysis of GWAS
Autism (SFARI)	SFARI GENE		Database
Schizophrenia GWAS (SCZ)	Pardiñas et al., 2018	Nature Genetics	GWAS
Attention deficit hyperactivity disorder (ADHD)	Hayman and Fernandez, 2018	Frontiers in Psychiatry	Review of GWAS, copy number variant, and candidate gene association studies
Major depressive disorder (MDD)	Howard et al., 2019	Nature Neuroscience	Meta-analysis of GWAS
Anorexia	Duncan et al., 2017	American Journal of Psychiatry	GWAS
Bipolar disorder (BIP)	Stahl et al, 2019	Nature Genetics	GWAS
Neurological
Parkinson’s disease (PD)	Chang et al., 2017	Nature Genetics	Meta-analysis of GWAS
Alzheimer’s disease (AD)	Lambert et al., 2013	Nature Genetics	Meta-analysis of GWAS
Huntington’s disease (HTT)	Moss et al., 2017	The Lancet Neurology	GWAS
Multiple sclerosis (MS)	Bashinskaya et al., 2015	Human Genetics	GWAS review
Amyotrophic lateral sclerosis (ALS)	van Rheenen et al., 2016	Nature Genetics	GWAS
Epilepsy	Abou-Khalil et al., 2018	Nature Communication	Meta-analysis of GWAS

## Sheet: Table S2
Supplementary Table S2 Number of Genes expressed in different tissues across brain disorders before and after Matrix-GC
Before Matrix-GC
Disorder	Total	adrenal	appendix	bone marrow	brain	colon	duodenum	endometrium	esophagus	fat	gall bladder	heart	kidney	liver	lung	lymph node	ovary	pancreas	placenta	prostate	salivary gland	skin	small intestine	spleen	stomach	testis	thyroid	urinary bladder
AD	20	16	18	18	17	17	18	16	17	16	18	15	17	17	18	18	15	12	18	16	16	16	18	18	17	18	16	18
ADHD	97	72	56	33	82	61	56	59	55	57	61	53	61	42	57	44	52	33	52	65	41	50	57	55	54	61	55	56
ALS	6	5	4	4	6	4	4	4	4	4	4	4	4	4	4	4	4	4	4	4	4	4	4	5	5	6	4	4
Anorexia	6	6	6	5	6	6	6	6	6	6	6	6	6	5	6	5	5	5	6	6	5	6	6	5	6	6	6	6
ASD	27	20	21	16	22	21	20	20	19	19	20	19	19	16	19	21	19	16	19	21	17	20	20	20	21	26	19	20
BIP	29	22	19	16	27	20	18	21	22	20	23	20	22	18	21	17	20	12	22	24	18	19	18	18	19	24	20	22
Epilepsy	21	17	14	11	21	14	14	15	12	12	14	14	15	11	15	13	12	6	10	14	9	12	14	14	12	14	12	13
HTT	3	2	2	2	2	2	2	2	2	2	2	2	2	2	2	2	2	1	2	2	2	2	2	2	2	2	2	2
MDD	246	183	174	137	204	174	161	178	171	171	184	167	185	140	174	161	172	113	173	181	138	161	168	170	169	207	180	179
MS	46	34	43	39	32	38	36	36	35	32	39	30	32	31	40	43	32	23	34	34	31	31	38	41	38	36	33	40
PD	65	60	58	50	61	56	52	55	55	55	59	53	55	50	56	55	51	43	52	56	51	53	54	55	57	60	55	58
SCZ	629	476	463	399	502	457	449	466	450	447	474	425	460	404	465	446	447	322	437	469	393	447	458	458	443	534	457	461
SFARI	231	201	182	158	225	189	172	190	189	188	190	182	190	173	186	175	183	143	177	199	164	177	178	182	182	205	187	185
After Matrix-GC
Disorder	Matrix-GC Total	adrenal	appendix	bone marrow	brain	colon	duodenum	endometrium	esophagus	fat	gall bladder	heart	kidney	liver	lung	lymph node	ovary	pancreas	placenta	prostate	salivary gland	skin	small intestine	spleen	stomach	testis	thyroid	urinary bladder
AD	10	10	10	10	10	10	10	10	10	10	10	9	10	10	10	10	9	7	10	10	10	10	10	10	10	10	10	10
ADHD	68	52	39	23	60	44	40	42	40	42	44	37	45	30	41	30	38	25	36	46	31	35	41	39	39	45	41	41
ALS	3	3	2	2	3	2	2	2	2	2	2	2	2	2	2	2	2	2	2	2	2	2	2	3	3	3	2	2
Anorexia	4	4	4	3	4	4	4	4	4	4	4	4	4	3	4	3	3	3	4	4	3	4	4	3	4	4	4	4
ASD	19	16	15	11	17	16	16	15	14	15	16	15	15	12	15	15	15	12	14	16	13	15	15	14	17	18	15	15
BIP	20	15	14	12	20	15	14	16	17	15	17	15	16	13	16	13	16	9	17	18	14	15	14	13	15	19	16	17
Epilepsy	12	10	9	9	12	9	10	11	9	8	9	10	10	8	10	9	9	4	7	10	6	10	9	10	9	9	9	9
HTT	2	2	2	2	2	2	2	2	2	2	2	2	2	2	2	2	2	1	2	2	2	2	2	2	2	2	2	2
MDD	159	127	114	95	142	115	105	118	111	115	120	111	121	91	114	107	115	79	115	120	94	105	111	111	113	136	120	120
MS	26	19	23	23	19	22	21	23	21	18	22	17	19	17	23	23	19	14	20	21	19	19	22	23	21	22	19	23
PD	41	37	35	31	39	34	32	35	35	37	37	34	36	32	36	35	33	29	35	35	33	34	33	34	35	38	35	37
SCZ	421	341	331	287	366	335	329	339	331	324	339	304	332	291	332	318	322	241	316	339	293	327	336	325	328	375	331	329
SFARI	180	161	145	129	176	150	136	150	152	149	151	145	150	138	147	141	146	117	140	158	132	142	143	147	147	160	149	148
ncRNA: Before Matrix-GC
Disorder	Total	adrenal gland	brain, Whole	brain, cerebellum	brain, fetal	heart	kidney	liver	liver, fetal	lung	placenta	prostate	salivary gland	skeletal muscle	small intestine	spleen	stomach	thymus	thyroid	trachea	uterus
ADHD	5	5	1	3	4	3	1	2	1	0	1	0	2	1	1	1	0	1	3	2	1
MS	1	1	1	0	0	0	0	0	0	0	0	0	1	1	0	0	0	0	1	0	0
SCZ	64	64	12	20	27	24	10	14	10	6	17	13	17	6	9	18	12	16	25	17	13
ncRNA: After Matrix GC
Disorder	Matrix-GC Total	adrenal gland	brain, Whole	brain, cerebellum	brain, fetal	heart	kidney	liver	liver, fetal	lung	placenta	prostate	salivary gland	skeletal muscle	small intestine	spleen	stomach	thymus	thyroid	trachea	uterus
ADHD	3	0	2	2	2	0	1	0	0	0	0	1	0	1	0	0	0	2	1	0	0
MS	1	1	0	0	0	0	0	0	0	0	0	1	1	0	0	0	0	1	0	0	1
SCZ	28	5	12	15	13	4	6	4	3	5	6	5	2	6	8	5	6	8	8	6	5

## Sheet: Table S3
Supplementary Table S3 Statistically significant results from Tissue Analysis
All genes									Non-coding RNA
Disorder	Tissue	Matrix-GC	Expressed_Matrix-GC	Non-Matrix-GC	Expressed_Non-Matrix-GC	pvalue	Significant		Disorder	Tissue	Matrix-GC	Expressed_Matrix-GC	Non-Matrix-GC	Expressed_Non-Matrix-GC	pvalue	Significant
SCZ	brain	421	366	208	136	8.6e-10	TRUE		Disorder	Tissue	Bound	Expressed_Bound	Unbound	Expressed_Unbound	pvalue	Signific
SCZ	skin	421	327	208	120	3.71e-07	TRUE		ADHD	adrenal gland	3	0	2	1	0.4	FALSE
SCZ	digestive	421	372	208	149	5.01e-07	TRUE		ADHD	brain, Whole	3	2	2	1	1	FALSE
SCZ	fat	421	324	208	123	6.36e-06	TRUE		ADHD	brain, cerebellum	3	2	2	2	1	FALSE
SCZ	urinary	421	347	208	139	1.92e-05	TRUE		ADHD	brain, fetal	3	2	2	1	1	FALSE
SCZ	immune	421	370	208	155	3.59e-05	TRUE		ADHD	heart	3	0	2	1	0.4	FALSE
SCZ	lung	421	332	208	133	0.000103772	TRUE		ADHD	kidney	3	1	2	1	1	FALSE
SCZ	reproductive	421	386	208	170	0.000496741	TRUE		ADHD	liver	3	0	2	1	0.4	FALSE
SCZ	heart	421	304	208	121	0.000561227	TRUE		ADHD	liver, fetal	3	0	2	0	1	FALSE
MDD	brain	159	142	87	62	0.000616458	TRUE		ADHD	lung	3	0	2	1	0.4	FALSE
Epilepsy	skin	12	10	9	2	0.00920287	TRUE		ADHD	placenta	3	0	2	0	1	FALSE
MDD	immune	159	140	87	65	0.011519	TRUE		ADHD	prostate	3	1	2	1	1	FALSE
SFARI	immune	180	169	51	42	0.0199081	TRUE		ADHD	salivary gland	3	0	2	1	0.4	FALSE
BIP	reproductive	20	20	9	6	0.0229885	TRUE		ADHD	skeletal muscle	3	1	2	0	1	FALSE
AD	fat	10	10	10	6	0.0866873	FALSE		ADHD	small intestine	3	0	2	1	0.4	FALSE
AD	skin	10	10	10	6	0.0866873	FALSE		ADHD	spleen	3	0	2	0	1	FALSE
BIP	brain	20	20	9	7	0.08867	FALSE		ADHD	stomach	3	0	2	1	0.4	FALSE
ASD	brain	19	17	8	5	0.135786	FALSE		ADHD	thymus	3	2	2	1	1	FALSE
ASD	digestive	19	17	8	5	0.135786	FALSE		ADHD	thyroid	3	1	2	1	1	FALSE
ADHD	brain	68	60	29	22	0.136041	FALSE		ADHD	trachea	3	0	2	1	0.4	FALSE
SFARI	skin	180	142	51	35	0.136509	FALSE		ADHD	uterus	3	0	2	1	0.4	FALSE
PD	fat	41	37	24	18	0.153664	FALSE		MS	adrenal gland	1	1	0	0	1	FALSE
Epilepsy	heart	12	10	9	4	0.158824	FALSE		MS	brain, Whole	1	0	0	0	1	FALSE
Epilepsy	immune	12	12	9	7	0.171429	FALSE		MS	brain, cerebellum	1	0	0	0	1	FALSE
ASD	fat	19	15	8	4	0.182925	FALSE		MS	brain, fetal	1	0	0	0	1	FALSE
ASD	heart	19	15	8	4	0.182925	FALSE		MS	heart	1	0	0	0	1	FALSE
ASD	lung	19	15	8	4	0.182925	FALSE		MS	kidney	1	0	0	0	1	FALSE
MDD	fat	159	115	87	56	0.196765	FALSE		MS	liver	1	0	0	0	1	FALSE
SFARI	reproductive	180	171	51	46	0.199055	FALSE		MS	liver, fetal	1	0	0	0	1	FALSE
BIP	skin	20	15	9	4	0.204675	FALSE		MS	lung	1	0	0	0	1	FALSE
BIP	lung	20	16	9	5	0.208933	FALSE		MS	placenta	1	0	0	0	1	FALSE
AD	brain	10	10	10	7	0.210526	FALSE		MS	prostate	1	1	0	0	1	FALSE
MS	reproductive	26	24	20	15	0.212733	FALSE		MS	salivary gland	1	1	0	0	1	FALSE
BIP	digestive	20	19	9	7	0.220033	FALSE		MS	skeletal muscle	1	0	0	0	1	FALSE
SFARI	digestive	180	169	51	45	0.220491	FALSE		MS	small intestine	1	0	0	0	1	FALSE
SFARI	heart	180	145	51	37	0.245214	FALSE		MS	spleen	1	0	0	0	1	FALSE
MDD	urinary	159	129	87	65	0.255623	FALSE		MS	stomach	1	0	0	0	1	FALSE
Epilepsy	digestive	12	11	9	6	0.27218	FALSE		MS	thymus	1	1	0	0	1	FALSE
Epilepsy	reproductive	12	11	9	6	0.27218	FALSE		MS	thyroid	1	0	0	0	1	FALSE
SFARI	urinary	180	154	51	40	0.278255	FALSE		MS	trachea	1	0	0	0	1	FALSE
AD	heart	10	9	10	6	0.303406	FALSE		MS	uterus	1	1	0	0	1	FALSE
SFARI	fat	180	149	51	39	0.312959	FALSE		SCZ	adrenal gland	28	5	36	7	1	FALSE
Epilepsy	lung	12	10	9	5	0.331048	FALSE		SCZ	brain, Whole	28	12	36	8	0.104794	FALSE
HTT	brain	2	2	1	0	0.333333	FALSE		SCZ	brain, cerebellum	28	15	36	12	0.129892	FALSE
HTT	digestive	2	2	1	0	0.333333	FALSE		SCZ	brain, fetal	28	13	36	11	0.207297	FALSE
HTT	fat	2	2	1	0	0.333333	FALSE		SCZ	heart	28	4	36	6	1	FALSE
HTT	heart	2	2	1	0	0.333333	FALSE		SCZ	kidney	28	6	36	8	1	FALSE
HTT	immune	2	2	1	0	0.333333	FALSE		SCZ	liver	28	4	36	6	1	FALSE
HTT	lung	2	2	1	0	0.333333	FALSE		SCZ	liver, fetal	28	3	36	3	1	FALSE
HTT	reproductive	2	2	1	0	0.333333	FALSE		SCZ	lung	28	5	36	12	0.25406	FALSE
HTT	skin	2	2	1	0	0.333333	FALSE		SCZ	placenta	28	6	36	7	1	FALSE
HTT	urinary	2	2	1	0	0.333333	FALSE		SCZ	prostate	28	5	36	12	0.25406	FALSE
BIP	urinary	20	17	9	6	0.339068	FALSE		SCZ	salivary gland	28	2	36	4	0.688018	FALSE
ADHD	fat	68	42	29	15	0.376697	FALSE		SCZ	skeletal muscle	28	6	36	3	0.163254	FALSE
MDD	digestive	159	132	87	68	0.393628	FALSE		SCZ	small intestine	28	8	36	10	1	FALSE
MDD	heart	159	111	87	56	0.394658	FALSE		SCZ	spleen	28	5	36	7	1	FALSE
BIP	fat	20	15	9	5	0.39625	FALSE		SCZ	stomach	28	6	36	10	0.771825	FALSE
BIP	heart	20	15	9	5	0.39625	FALSE		SCZ	thymus	28	8	36	17	0.196513	FALSE
Epilepsy	fat	12	8	9	4	0.396428	FALSE		SCZ	thyroid	28	8	36	9	0.781808	FALSE
SFARI	lung	180	147	51	39	0.425951	FALSE		SCZ	trachea	28	6	36	7	1	FALSE
AD	digestive	10	10	10	8	0.473684	FALSE		SCZ	uterus	28	5	36	12	0.25406	FALSE
AD	lung	10	10	10	8	0.473684	FALSE
AD	urinary	10	10	10	8	0.473684	FALSE
MS	skin	26	19	20	12	0.526682	FALSE
PD	immune	41	39	24	24	0.526923	FALSE
ADHD	immune	68	57	29	23	0.57398	FALSE
SFARI	brain	180	176	51	49	0.615843	FALSE
ASD	immune	19	16	8	6	0.615905	FALSE
PD	brain	41	39	24	22	0.62212	FALSE
BIP	immune	20	17	9	7	0.632815	FALSE
ASD	skin	19	15	8	5	0.633364	FALSE
ASD	urinary	19	15	8	5	0.633364	FALSE
MDD	reproductive	159	146	87	78	0.641843	FALSE
ADHD	lung	68	41	29	16	0.658612	FALSE
PD	urinary	41	38	24	21	0.661611	FALSE
MDD	lung	159	114	87	60	0.662606	FALSE
PD	lung	41	36	24	20	0.715308	FALSE
MS	brain	26	19	20	13	0.747564	FALSE
PD	heart	41	34	24	19	0.747929	FALSE
PD	skin	41	34	24	19	0.747929	FALSE
ADHD	digestive	68	49	29	22	0.80508	FALSE
ADHD	urinary	68	47	29	19	0.813136	FALSE
MDD	skin	159	105	87	56	0.888554	FALSE
AD	immune	10	10	10	9	1	FALSE
AD	reproductive	10	10	10	9	1	FALSE
ADHD	heart	68	37	29	16	1	FALSE
ADHD	reproductive	68	56	29	24	1	FALSE
ADHD	skin	68	35	29	15	1	FALSE
ALS	brain	3	3	3	3	1	FALSE
ALS	digestive	3	3	3	2	1	FALSE
ALS	fat	3	2	3	2	1	FALSE
ALS	heart	3	2	3	2	1	FALSE
ALS	immune	3	3	3	2	1	FALSE
ALS	lung	3	2	3	2	1	FALSE
ALS	reproductive	3	3	3	3	1	FALSE
ALS	skin	3	2	3	2	1	FALSE
ALS	urinary	3	2	3	2	1	FALSE
Anorexia	brain	4	4	2	2	1	FALSE
Anorexia	digestive	4	4	2	2	1	FALSE
Anorexia	fat	4	4	2	2	1	FALSE
Anorexia	heart	4	4	2	2	1	FALSE
Anorexia	immune	4	4	2	2	1	FALSE
Anorexia	lung	4	4	2	2	1	FALSE
Anorexia	reproductive	4	4	2	2	1	FALSE
Anorexia	skin	4	4	2	2	1	FALSE
Anorexia	urinary	4	4	2	2	1	FALSE
ASD	reproductive	19	18	8	8	1	FALSE
Epilepsy	brain	12	12	9	9	1	FALSE
Epilepsy	urinary	12	10	9	7	1	FALSE
MS	digestive	26	23	20	18	1	FALSE
MS	fat	26	18	20	14	1	FALSE
MS	heart	26	17	20	13	1	FALSE
MS	immune	26	25	20	20	1	FALSE
MS	lung	26	23	20	17	1	FALSE
MS	urinary	26	24	20	18	1	FALSE
PD	digestive	41	39	24	23	1	FALSE
PD	reproductive	41	40	24	24	1	FALSE

## Sheet: Table S4
Supplementary Table S4 Disorder-related SNPs on the MECP2 gene
Nucleotide/ amino acid change	Protein change	Condition(s)	Clinical significance (Last reviewed)	Review status	GRCh37Location	VariationID	dbSNP ID	Sex
ADHD
NM_004992.3(MECP2):c.1315G>A (p.Ala439Thr)	A439T, A451T, A346T	Attention deficit hyperactivity disorder|Severe neonatal-onset encephalopathy with microcephaly|Autism, susceptibility to, X-linked 3|History of neurodevelopmental disorder|not specified|Mental retardation, X-linked, syndromic 13	Benign/Likely benign(Last reviewed: Dec 27, 2017)	criteria provided, multiple submitters, no conflicts	153295964	143458	rs61753973	Female
NM_001110792.2(MECP2):c.1200_1220delinsCTGAGCCCCAGGACTTGAGCA (p.Pro401_Ser407delinsTer)		Attention deficit hyperactivity disorder|Rett syndrome	Pathogenic(Last reviewed: Feb 26, 2014)	no assertion criteria provided	153296095 - 153296115	189665	rs786205019	Female
ASD
NM_004992.3(MECP2):c.378-74C>T		not provided|not specified	Benign(Last reviewed: Jun 12, 2013)	no assertion criteria provided	153296975	156072	rs2071569	Female, Male
NM_004992.3(MECP2):c.377+22C>G		not specified|not provided	Benign(Last reviewed: Dec 5, 2013)	no assertion criteria provided	153297636	156054	rs2075597	Female, Male
NM_004992.3(MECP2):c.*7856A>C		not specified	Benign(Last reviewed: Mar 10, 2010)	no assertion criteria provided	153287962	143283	rs3027915	Unknown
NM_004992.3(MECP2):c.*7748C>T		not specified	Benign(Last reviewed: Mar 10, 2010)	no assertion criteria provided	153288070	143282	rs3027917	Unknown
NM_004992.3(MECP2):c.*4576A>C		not specified	Benign(Last reviewed: Mar 10, 2010)	no assertion criteria provided	153291242	143271	rs3027920	Unknown
NM_004992.3(MECP2):c.*2657G>A		Autism, susceptibility to, X-linked 3	Uncertain significance(Last reviewed: Nov 1, 2007)	no assertion criteria provided	153293161	143257	rs3027921	Unknown
NM_004992.3(MECP2):c.*1737G>A		not specified	Benign(Last reviewed: Mar 10, 2010)	no assertion criteria provided	153294081	143253	rs3027922	Unknown
NM_004992.3(MECP2):c.*878C>G		not specified	Benign(Last reviewed: Mar 10, 2010)	no assertion criteria provided	153294940	143292	rs3027924	Unknown
NM_004992.3(MECP2):c.1335G>A (p.Thr445=)		not provided|Severe neonatal-onset encephalopathy with microcephaly|History of neurodevelopmental disorder|not specified	Benign(Last reviewed: Dec 27, 2017)	criteria provided, multiple submitters, no conflicts	153295944	95192	rs3027927	Female, Unknown
NM_004992.3(MECP2):c.1233C>T (p.Ser411=)		History of neurodevelopmental disorder|not specified|not provided|Severe neonatal-onset encephalopathy with microcephaly|Rett syndrome	Benign(Last reviewed: Oct 5, 2017)	criteria provided, multiple submitters, no conflicts	153296046	95189	rs3027928	Female, Male
NM_004992.3(MECP2):c.397C>T (p.Arg133Cys)	R133C, R145C, R40C	History of neurodevelopmental disorder|Inborn genetic diseases|not specified|not provided|Severe neonatal-onset encephalopathy with microcephaly|Mental retardation, X-linked, syndromic 13|Rett syndrome|Rett syndrome, zappella variant|Angelman syndrome	Conflicting interpretations of pathogenicity(Last reviewed: Dec 3, 2018)	criteria provided, conflicting interpretations	153296882	11809	rs28934904	Female, Unknown
NM_004992.3(MECP2):c.473C>T (p.Thr158Met)	T158M, T170M, T65M	History of neurodevelopmental disorder|Inborn genetic diseases|not specified|not provided|Rett syndrome|Autism, susceptibility to, X-linked 3|Severe neonatal-onset encephalopathy with microcephaly|Mental retardation, X-linked, syndromic 13|MECP2 duplication syndrome|Severe neonatal-onset encephalopathy with microcephaly|Autism, susceptibility to, X-linked 3|Rett syndrome|Angelman syndrome	Pathogenic/Likely pathogenic(Last reviewed: Oct 31, 2018)	criteria provided, multiple submitters, no conflicts	153296806	11811	rs28934906	Female, Male
NM_004992.3(MECP2):c.298C>G (p.Leu100Val)	L100V, L112V, L7V	Rett syndrome|not provided	Pathogenic(Last reviewed: Jun 19, 2017)	criteria provided, single submitter	153297737	11835	rs28935168	Female
NM_004992.3(MECP2):c.*3477G>A		not specified	Benign(Last reviewed: Mar 10, 2010)	no assertion criteria provided	153292341	143261	rs56036177	Unknown
NM_004992.3(MECP2):c.1189G>A (p.Glu397Lys)	E397K, E409K, E304K	not provided|Rett syndrome|History of neurodevelopmental disorder|not specified|Severe neonatal-onset encephalopathy with microcephaly	Benign/Likely benign(Last reviewed: Nov 30, 2017)	criteria provided, multiple submitters, no conflicts	153296090	95187	rs56268439	Female, Male
NM_004992.3(MECP2):c.602C>T (p.Ala201Val)	A201V, A213V, A108V	not specified|not provided|Rett syndrome|History of neurodevelopmental disorder|Severe neonatal-onset encephalopathy with microcephaly	Benign/Likely benign(Last reviewed: Dec 18, 2017)	criteria provided, multiple submitters, no conflicts	153296677	138188	rs61748381	Female, Male
NM_004992.3(MECP2):c.393C>G (p.Ala131=)		not provided|History of neurodevelopmental disorder|not specified	Conflicting interpretations of pathogenicity(Last reviewed: Sep 28, 2017)	criteria provided, conflicting interpretations	153296886	143557	rs61748385	Female, Male
NM_004992.3(MECP2):c.426C>T (p.Phe142=)		not specified|Severe neonatal-onset encephalopathy with microcephaly	Benign(Last reviewed: Nov 10, 2017)	criteria provided, multiple submitters, no conflicts	153296853	95195	rs61748397	Female, Male
NM_004992.3(MECP2):c.455C>G (p.Pro152Arg)	P152R, P164R, P59R	not provided|not specified|Severe neonatal-onset encephalopathy with microcephaly|Rett syndrome	Conflicting interpretations of pathogenicity(Last reviewed: Nov 28, 2018)	criteria provided, conflicting interpretations	153296824	143579	rs61748404	Female
NM_004992.3(MECP2):c.479C>G (p.Thr160Ser)	T160S, T172S, T67S	Autism, susceptibility to, X-linked 3	Uncertain significance(Last reviewed: May 18, 2012)	no assertion criteria provided	153296800	143593	rs61748414	Female, Unknown
NM_004992.3(MECP2):c.897C>T (p.Thr299=)		History of neurodevelopmental disorder|not specified|not provided|Severe neonatal-onset encephalopathy with microcephaly	Benign/Likely benign(Last reviewed: Jan 2, 2018)	criteria provided, multiple submitters, no conflicts	153296382	95205	rs61748423	Female
NM_004992.3(MECP2):c.514C>T (p.Pro172Ser)	P172S, P184S, P79S	Mental retardation, X-linked, syndromic 13	Uncertain significance(Last reviewed: Mar 10, 2010)	no assertion criteria provided	153296765	143606	rs61748426	Female, Male
NM_004992.3(MECP2):c.517C>G (p.Pro173Ala)	P173A, P185A, P80A	not provided|Rett syndrome|Autism, susceptibility to, X-linked 3|Mental retardation, X-linked, syndromic 13|MECP2 duplication syndrome|Severe neonatal-onset encephalopathy with microcephaly|Rett syndrome	Uncertain significance(Last reviewed: Oct 31, 2018)	criteria provided, multiple submitters, no conflicts	153296762	143608	rs61748427	Unknown
NM_004992.3(MECP2):c.542C>T (p.Ala181Val)	A181V, A193V, A88V	Autism, susceptibility to, X-linked 3	Uncertain significance(Last reviewed: Dec 20, 2002)	no assertion criteria provided	153296737	143616	rs61749705	Female, Male
NM_004992.3(MECP2):c.582C>T (p.Ser194=)		History of neurodevelopmental disorder|not specified|Severe neonatal-onset encephalopathy with microcephaly	Benign(Last reviewed: Nov 4, 2017)	criteria provided, multiple submitters, no conflicts	153296697	95197	rs61749711	Female
NM_004992.3(MECP2):c.590C>T (p.Thr197Met)	T197M, T209M, T104M	not specified|not provided|Rett syndrome|History of neurodevelopmental disorder|Severe neonatal-onset encephalopathy with microcephaly|Mental retardation, X-linked, syndromic 13	Benign/Likely benign(Last reviewed: Dec 18, 2017)	criteria provided, multiple submitters, no conflicts	153296689	138187	rs61749714	Female, Male
NM_004992.3(MECP2):c.591G>A (p.Thr197=)		not specified|Severe neonatal-onset encephalopathy with microcephaly	Likely benign(Last reviewed: Dec 2, 2017)	criteria provided, single submitter	153296688	143628	rs61749716	Male
NM_004992.3(MECP2):c.763C>T (p.Arg255Ter)	R255*, R267*, R162*	History of neurodevelopmental disorder|not provided|Rett syndrome|Autism, susceptibility to, X-linked 3|Severe neonatal-onset encephalopathy with microcephaly|Mental retardation, X-linked, syndromic 13|MECP2 duplication syndrome|Severe neonatal-onset encephalopathy with microcephaly|Mental retardation, X-linked, syndromic 13|Rett syndrome	Pathogenic/Likely pathogenic(Last reviewed: Dec 16, 2018)	criteria provided, multiple submitters, no conflicts	153296516	11829	rs61749721	Female, Unknown
NM_004992.3(MECP2):c.720C>G (p.Thr240=)		not specified	Benign(Last reviewed: Apr 21, 2006)	no assertion criteria provided	153296559	143668	rs61749746	Female
NM_004992.3(MECP2):c.802C>T (p.Arg268Trp)	R268W, R280W, R175W	not provided|Rett syndrome|Autism, susceptibility to, X-linked 3|Mental retardation, X-linked, syndromic 13|MECP2 duplication syndrome|Severe neonatal-onset encephalopathy with microcephaly|Severe neonatal-onset encephalopathy with microcephaly	Uncertain significance(Last reviewed: Oct 31, 2018)	criteria provided, multiple submitters, no conflicts	153296477	143700	rs61750239	Female
NM_001110792.2(MECP2):c.844C>T (p.Arg282Ter)	R270*, R282*, R177*	Inborn genetic diseases|Encephalopathy, neonatal severeMental retardation, X-linked, syndromic 13Rett syndrome|not provided|Rett syndrome|Autism, susceptibility to, X-linked 3|Severe neonatal-onset encephalopathy with microcephaly|Mental retardation, X-linked, syndromic 13|MECP2 duplication syndrome|Severe neonatal-onset encephalopathy with microcephaly|Rett syndrome	Pathogenic(Last reviewed: Sep 12, 2018)	criteria provided, multiple submitters, no conflicts	153296471	11815	rs61750240	Female, Male
NM_001110792.2(MECP2):c.916C>T (p.Arg306Ter)	R294*, R306*, R201*	Inborn genetic diseases|Severe neonatal-onset encephalopathy with microcephaly|not provided|Severe neonatal-onset encephalopathy with microcephaly|MECP2 duplication syndrome|Rett syndrome|Autism, susceptibility to, X-linked 3|Mental retardation, X-linked, syndromic 13|Autism, susceptibility to, X-linked 3|Rett syndrome	Pathogenic/Likely pathogenic(Last reviewed: Dec 26, 2018)	criteria provided, multiple submitters, no conflicts	153296399	11819	rs61751362	Female, Male
NM_004992.3(MECP2):c.898G>A (p.Val300Ile)	V300I, V312I, V207I	Autism, susceptibility to, X-linked 3|Rett syndrome	Uncertain significance(Last reviewed: Aug 17, 2015)	no assertion criteria provided	153296381	36494	rs61751370	Female
NM_004992.3(MECP2):c.925C>T (p.Arg309Trp)	R309W, R321W, R216W	Inborn genetic diseases|not provided|Mental retardation, X-linked, syndromic 13|Autism, susceptibility to, X-linked 3|Rett syndrome|Intellectual disability	Pathogenic/Likely pathogenic(Last reviewed: Apr 5, 2019)	criteria provided, multiple submitters, no conflicts	153296354	143749	rs61751444	Female, Male
NM_004992.3(MECP2):c.1126C>T (p.Pro376Ser)	P376S, P388S, P283S	Severe neonatal-onset encephalopathy with microcephaly|not specified|Rett syndrome	Conflicting interpretations of pathogenicity(Last reviewed: May 31, 2018)	criteria provided, conflicting interpretations	153296153	95184	rs61752387	Female, Male
NM_004992.3(MECP2):c.1127C>G (p.Pro376Arg)	P376R, P388R, P283R	Autism, susceptibility to, X-linked 3	Uncertain significance(Last reviewed: Feb 23, 2006)	no assertion criteria provided	153296152	143336	rs61752976	Female
NM_004992.3(MECP2):c.1137C>T (p.Pro379=)		not specified|not provided|History of neurodevelopmental disorder	Benign(Last reviewed: May 30, 2017)	criteria provided, multiple submitters, no conflicts	153296142	95185	rs61752980	Female
NM_001110792.2(MECP2):c.1200_1243del (p.Pro400_Pro401insTer)		Autism, susceptibility to, X-linked 3|Mental retardation, X-linked, syndromic 13|Smith-Magenis Syndrome-like|Inborn genetic diseases|not provided|Rett syndrome|Autism, susceptibility to, X-linked 3|Mental retardation, X-linked, syndromic 13|MECP2 duplication syndrome|Severe neonatal-onset encephalopathy with microcephaly|Severe neonatal-onset encephalopathy with microcephaly|Rett syndrome|Loss of…	Pathogenic(Last reviewed: Dec 10, 2018)	criteria provided, multiple submitters, no conflicts	153296072 - 153296115	143406	rs61752992	Female, Male
NM_004992.3(MECP2):c.1197C>T (p.Pro399=)		History of neurodevelopmental disorder|not specified|not provided|Severe neonatal-onset encephalopathy with microcephaly	Benign/Likely benign(Last reviewed: May 10, 2018)	criteria provided, multiple submitters, no conflicts	153296082	95188	rs61753012	Female, Male
NM_004992.3(MECP2):c.1205C>T (p.Pro402Leu)	P402L, P414L, P309L	not specified|History of neurodevelopmental disorder|Severe neonatal-onset encephalopathy with microcephaly	Conflicting interpretations of pathogenicity(Last reviewed: Nov 6, 2017)	criteria provided, conflicting interpretations	153296074	138195	rs61753014	Female, Male
NM_004992.3(MECP2):c.1214C>T (p.Pro405Leu)	P405L, P417L, P312L	not provided|Rett syndrome|Rett syndrome|Mental retardation, X-linked, syndromic 13|Angelman syndrome|Mental retardation, X-linked, syndromic 13	Conflicting interpretations of pathogenicity(Last reviewed: Feb 2, 2018)	criteria provided, conflicting interpretations	153296065	143438	rs61753016	Female, Male
NM_004992.3(MECP2):c.1315G>A (p.Ala439Thr)	A439T, A451T, A346T	Attention deficit hyperactivity disorder|Severe neonatal-onset encephalopathy with microcephaly|Autism, susceptibility to, X-linked 3|History of neurodevelopmental disorder|not specified|Mental retardation, X-linked, syndromic 13	Benign/Likely benign(Last reviewed: Dec 27, 2017)	criteria provided, multiple submitters, no conflicts	153295964	143458	rs61753973	Female
NM_004992.3(MECP2):c.1330G>A (p.Ala444Thr)	A444T, A456T, A351T	not specified|not provided|Rett syndrome|Severe neonatal-onset encephalopathy with microcephaly	Benign/Likely benign(Last reviewed: Mar 27, 2018)	criteria provided, multiple submitters, no conflicts	153295949	95191	rs61753975	Female, Male
NM_004992.3(MECP2):c.1357C>T (p.Arg453Ter)	R453*, R465*, R360*	not provided|Rett syndrome	Pathogenic(Last reviewed: Nov 22, 2017)	criteria provided, multiple submitters, no conflicts	153295922	143467	rs61753979	Female
NM_004992.3(MECP2):c.378-17del		not specified|not provided|Rett syndrome	Benign/Likely benign(Last reviewed: Jun 1, 2018)	criteria provided, multiple submitters, no conflicts	153296918	156063	rs61753982	Female, Male
NM_004992.3(MECP2):c.617G>C (p.Gly206Ala)	G206A, G218A, G113A	Severe neonatal-onset encephalopathy with microcephaly|Autism, susceptibility to, X-linked 3|not specified	Uncertain significance(Last reviewed: Sep 19, 2018)	criteria provided, multiple submitters, no conflicts	153296662	143638	rs63485860	Female, Male
NM_004992.3(MECP2):c.1206C>T (p.Pro402=)		Rett syndrome|Mental retardation, X-linked, syndromic 13|Angelman syndrome|not specified	Benign/Likely benign(Last reviewed: Feb 28, 2018)	criteria provided, multiple submitters, no conflicts	153296073	143437	rs63586860	Female, Unknown
NM_004992.3(MECP2):c.1255C>T (p.Pro419Ser)	P419S, P431S, P326S	Angelman syndrome|Rett syndrome|Mental retardation, X-linked, syndromic 13|not specified|Rett syndrome|Autism, susceptibility to, X-linked 3|Severe neonatal-onset encephalopathy with microcephaly|Mental retardation, X-linked, syndromic 13|MECP2 duplication syndrome	Uncertain significance(Last reviewed: Oct 31, 2018)	criteria provided, multiple submitters, no conflicts	153296024	156634	rs140258520	Female
NM_004992.3(MECP2):c.*9G>A		not specified|History of neurodevelopmental disorder	Benign(Last reviewed: Jan 8, 2014)	criteria provided, multiple submitters, no conflicts	153295809	143298	rs144008995	Female, Male
NM_004992.3(MECP2):c.1433G>A (p.Arg478Gln)	R478Q, R490Q, R385Q	not specified|not provided|Rett syndrome|Autism, susceptibility to, X-linked 3|Severe neonatal-onset encephalopathy with microcephaly|Mental retardation, X-linked, syndromic 13|MECP2 duplication syndrome	Uncertain significance(Last reviewed: Oct 31, 2018)	criteria provided, multiple submitters, no conflicts	153295846	156636	rs145790362	Female
NM_001110792.2(MECP2):c.411C>A (p.Ile137=)		not provided|Severe neonatal-onset encephalopathy with microcephaly|History of neurodevelopmental disorder|not specified	Benign/Likely benign(Last reviewed: Dec 27, 2017)	criteria provided, multiple submitters, no conflicts	153297660	95194	rs146107517	Female, Unknown
NM_004992.3(MECP2):c.*3878G>C		not specified	Benign(Last reviewed: Mar 10, 2010)	no assertion criteria provided	153291940	143268	rs148230889	Unknown
NM_004992.3(MECP2):c.996C>T (p.Ser332=)		not provided|History of neurodevelopmental disorder|not specified	Benign/Likely benign(Last reviewed: Jan 17, 2018)	criteria provided, multiple submitters, no conflicts	153296283	143764	rs148744894	Female, Unknown
NM_004992.3(MECP2):c.454C>G (p.Pro152Ala)	P152A, P164A, P59A	not provided|Mental retardation, X-linked, syndromic 13|Rett syndrome, zappella variant|Severe neonatal-onset encephalopathy with microcephaly|MECP2 duplication syndrome|Rett syndrome|Autism, susceptibility to, X-linked 3|Mental retardation, X-linked, syndromic 13	Pathogenic(Last reviewed: Oct 31, 2018)	criteria provided, multiple submitters, no conflicts	153296825	11844	rs179363900	Female, Male
NM_004992.3(MECP2):c.*544G>A		Autism, susceptibility to, X-linked 3	Uncertain significance(Last reviewed: Nov 1, 2007)	no assertion criteria provided	153295274	143276	rs183349022	Unknown
NM_004992.3(MECP2):c.*861T>G		Autism, susceptibility to, X-linked 3	Uncertain significance(Last reviewed: Nov 1, 2007)	no assertion criteria provided	153294957	143290	rs187614438	Male
NM_004992.3(MECP2):c.*371G>C		Autism, susceptibility to, X-linked 3	Uncertain significance(Last reviewed: Nov 1, 2007)	no assertion criteria provided	153295447	143267	rs187851059	Male
NM_001110792.2(MECP2):c.*5478_*5479AT[6]		not specified	Benign(Last reviewed: Mar 10, 2010)	no assertion criteria provided	153290331 - 153290332	143277	rs202139104	Unknown
NM_004992.3(MECP2):c.*93G>A		not specified	Benign(Last reviewed: Dec 5, 2013)	no assertion criteria provided	153295725	143296	rs267608326	Male, Unknown
NM_001110792.2(MECP2):c.1193_1233del (p.Leu398fs)	L398fs, L293fs, L386fs	not provided|Severe neonatal-onset encephalopathy with microcephaly|Autism, susceptibility to, X-linked 3|Mental retardation, X-linked, syndromic 13|Rett syndrome	Pathogenic(Last reviewed: Dec 18, 2018)	criteria provided, multiple submitters, no conflicts	153296082 - 153296122	143369	rs267608327	Female, Unknown
NM_004992.3(MECP2):c.*98dup		not specified	Benign(Last reviewed: Dec 5, 2013)	no assertion criteria provided	153295720	143297	rs267608341	Female, Male
NM_004992.3(MECP2):c.*55C>G		not specified	Benign(Last reviewed: Aug 24, 2010)	no assertion criteria provided	153295763	143279	rs267608344	Female, Male
NM_004992.3(MECP2):c.*177G>C		Autism, susceptibility to, X-linked 3	Uncertain significance(Last reviewed: Feb 23, 2006)	no assertion criteria provided	153295641	143254	rs267608345	Female
NM_004992.3(MECP2):c.*5348T>C		Autism, susceptibility to, X-linked 3	Uncertain significance(Last reviewed: Feb 23, 2006)	no assertion criteria provided	153290470	143275	rs267608346	Famale, Male
NM_004992.3(MECP2):c.*204G>A		Autism, susceptibility to, X-linked 3	Uncertain significance(Last reviewed: Nov 1, 2007)	no assertion criteria provided	153295614	143255	rs267608352	Male
NM_004992.3(MECP2):c.*554G>A		Autism, susceptibility to, X-linked 3	Uncertain significance(Last reviewed: Nov 1, 2007)	no assertion criteria provided	153295264	143278	rs267608353	Male
NM_004992.3(MECP2):c.*767G>T		Autism, susceptibility to, X-linked 3	Uncertain significance(Last reviewed: Nov 1, 2007)	no assertion criteria provided	153295051	143281	rs267608354	Unknown
NM_004992.3(MECP2):c.*1368C>A		Autism, susceptibility to, X-linked 3	Uncertain significance(Last reviewed: Nov 1, 2007)	no assertion criteria provided	153294450	143252	rs267608355	Male
NM_004992.3(MECP2):c.*2556T>A		Autism, susceptibility to, X-linked 3	Uncertain significance(Last reviewed: Nov 1, 2007)	no assertion criteria provided	153293262	143256	rs267608356	Male
NM_004992.3(MECP2):c.*2706G>A		Autism, susceptibility to, X-linked 3	Uncertain significance(Last reviewed: Nov 1, 2007)	no assertion criteria provided	153293112	143258	rs267608357	Female
NM_004992.3(MECP2):c.*2956G>A		Autism, susceptibility to, X-linked 3	Uncertain significance(Last reviewed: Nov 1, 2007)	no assertion criteria provided	153292862	143259	rs267608358	Male
NM_004992.3(MECP2):c.*3658C>T		Autism, susceptibility to, X-linked 3	Uncertain significance(Last reviewed: Nov 1, 2007)	no assertion criteria provided	153292160	143264	rs267608359	Unknown
NM_004992.3(MECP2):c.*8503del		not specified	Benign(Last reviewed: Mar 10, 2010)	no assertion criteria provided	153287315	143288	rs267608360	Unknown
NM_004992.3(MECP2):c.1178C>T (p.Pro393Leu)	P393L, P405L, P300L	Inborn genetic diseases|not provided	Uncertain significance(Last reviewed: Sep 7, 2016)	criteria provided, single submitter	153296101	143418	rs267608402	Unknown
NM_004992.3(MECP2):c.27-55G>A		Autism, susceptibility to, X-linked 3|not provided	Uncertain significance(Last reviewed: Nov 1, 2007)	no assertion criteria provided	153298063	156047	rs267608414	Unknown
NM_004992.3(MECP2):c.377+6_377+9del		not provided|Autism, susceptibility to, X-linked 3|not specified	Likely benign(Last reviewed: Feb 12, 2018)	criteria provided, single submitter	153297649 - 153297652	156059	rs267608459	Female
NM_004992.3(MECP2):c.377+95G>A		not provided|not specified	Benign(Last reviewed: Jan 15, 2003)	no assertion criteria provided	153297563	156060	rs267608460	Female, Male
NM_004992.3(MECP2):c.377+18C>G		not provided|Autism, susceptibility to, X-linked 3|not specified	Likely benign(Last reviewed: Oct 25, 2017)	criteria provided, single submitter	153297640	156051	rs267608461	Unknown
NM_004992.3(MECP2):c.660C>T (p.Leu220=)		not provided|not specified	Likely benign(Last reviewed: Apr 18, 2018)	criteria provided, multiple submitters, no conflicts	153296619	143650	rs267608512	Female
NM_004992.3(MECP2):c.784C>G (p.Gln262Glu)	Q262E, Q274E, Q169E	Inborn genetic diseases	Uncertain significance(Last reviewed: Jan 12, 2016)	criteria provided, single submitter	153296495	520923	rs267608525	Unknown
NM_004992.3(MECP2):c.1447G>T (p.Glu483Ter)	E483*, E495*, E390*	Autism, susceptibility to, X-linked 3	risk factor(Last reviewed: Jan 23, 2013)	no assertion criteria provided	153295832	133342	rs587777421	Unknown
NM_004992.3(MECP2):c.553G>A (p.Gly185Ser)	G185S, G197S, G92S	not provided	Uncertain significance(Last reviewed: Mar 5, 2014)	criteria provided, single submitter	153296726	156665	rs587783135	Unknown
NM_004992.3(MECP2):c.568C>T (p.Arg190Cys)	R190C, R202C, R97C	Severe neonatal-onset encephalopathy with microcephaly|Rett syndrome|not provided	Conflicting interpretations of pathogenicity(Last reviewed: Sep 18, 2017)	criteria provided, conflicting interpretations	153296711	156667	rs587783137	Unknown
NM_004992.3(MECP2):c.1053C>G (p.Pro351=)		not specified	Benign(Last reviewed: Jun 12, 2013)	no assertion criteria provided	153296226	189624	rs782242577	Male
NM_004992.3(MECP2):c.1013C>G (p.Thr338Ser)	T338S, T350S, T245S	Severe neonatal-onset encephalopathy with microcephaly|MECP2 duplication syndrome|Mental retardation, X-linked, syndromic 13|Rett syndrome|Autism, susceptibility to, X-linked 3|not specified	Uncertain significance(Last reviewed: Oct 31, 2018)	criteria provided, multiple submitters, no conflicts	153296266	188500	rs786204313	Unknown
NM_001110792.2(MECP2):c.1200_1220delinsCTGAGCCCCAGGACTTGAGCA (p.Pro401_Ser407delinsTer)		Attention deficit hyperactivity disorder|Rett syndrome	Pathogenic(Last reviewed: Feb 26, 2014)	no assertion criteria provided	153296095 - 153296115	189665	rs786205019	Female
NM_004992.3(MECP2):c.872C>G (p.Ser291Cys)	S291C, S303C, S198C	Inborn genetic diseases	Uncertain significance(Last reviewed: Jun 30, 2016)	criteria provided, single submitter	153296407	521116	rs1326849768	Unknown
Epilepsy
NM_004992.3(MECP2):c.397C>T (p.Arg133Cys)	R133C, R145C, R40C	History of neurodevelopmental disorder|Inborn genetic diseases|not specified|not provided|Severe neonatal-onset encephalopathy with microcephaly|Mental retardation, X-linked, syndromic 13|Rett syndrome|Rett syndrome, zappella variant|Angelman syndrome	Conflicting interpretations of pathogenicity(Last reviewed: Dec 3, 2018)	criteria provided, conflicting interpretations	153296882	11809	rs28934904	Female, Unknown
NM_004992.3(MECP2):c.473C>T (p.Thr158Met)	T158M, T170M, T65M	History of neurodevelopmental disorder|Inborn genetic diseases|not specified|not provided|Rett syndrome|Autism, susceptibility to, X-linked 3|Severe neonatal-onset encephalopathy with microcephaly|Mental retardation, X-linked, syndromic 13|MECP2 duplication syndrome|Severe neonatal-onset encephalopathy with microcephaly|Autism, susceptibility to, X-linked 3|Rett syndrome|Angelman syndrome	Pathogenic/Likely pathogenic(Last reviewed: Oct 31, 2018)	criteria provided, multiple submitters, no conflicts	153296806	11811	rs28934906	Female, Male
NM_004992.3(MECP2):c.316C>T (p.Arg106Trp)	R106W, R118W, R13W	History of neurodevelopmental disorder|Severe neonatal-onset encephalopathy with microcephaly|Rett syndrome|not provided	Pathogenic/Likely pathogenic(Last reviewed: Nov 13, 2018)	criteria provided, multiple submitters, no conflicts	153297719	11814	rs28934907	Female
NM_004992.3(MECP2):c.674C>G (p.Pro225Arg)	P225R, P237R, P132R	Absent speech|Developmental regression|Seizures|Severe global developmental delay|Irregular respiration|Severe neonatal-onset encephalopathy with microcephaly|Rett syndrome	Pathogenic(Last reviewed: Aug 8, 2018)	criteria provided, multiple submitters, no conflicts	153296605	143653	rs61749715	Female
NM_004992.3(MECP2):c.710dup (p.Gly238fs)		Rett syndrome	Pathogenic(Last reviewed: Jul 14, 2015)	criteria provided, multiple submitters, no conflicts	153296569	143666	rs61749743	Female
NM_001110792.2(MECP2):c.844C>T (p.Arg282Ter)	R270*, R282*, R177*	Inborn genetic diseases|Encephalopathy, neonatal severeMental retardation, X-linked, syndromic 13Rett syndrome|not provided|Rett syndrome|Autism, susceptibility to, X-linked 3|Severe neonatal-onset encephalopathy with microcephaly|Mental retardation, X-linked, syndromic 13|MECP2 duplication syndrome|Severe neonatal-onset encephalopathy with microcephaly|Rett syndrome	Pathogenic(Last reviewed: Sep 12, 2018)	criteria provided, multiple submitters, no conflicts	153296471	11815	rs61750240	Female, Male
NM_001110792.2(MECP2):c.916C>T (p.Arg306Ter)	R294*, R306*, R201*	Inborn genetic diseases|Severe neonatal-onset encephalopathy with microcephaly|not provided|Severe neonatal-onset encephalopathy with microcephaly|MECP2 duplication syndrome|Rett syndrome|Autism, susceptibility to, X-linked 3|Mental retardation, X-linked, syndromic 13|Autism, susceptibility to, X-linked 3|Rett syndrome	Pathogenic/Likely pathogenic(Last reviewed: Dec 26, 2018)	criteria provided, multiple submitters, no conflicts	153296399	11819	rs61751362	Female, Male
NM_004992.3(MECP2):c.917G>A (p.Arg306His)	R306H, R318H, R213H	Rett syndrome|not provided	Pathogenic/Likely pathogenic(Last reviewed: Jan 1, 2018)	criteria provided, multiple submitters, no conflicts	153296362	143746	rs61751443	Female
NM_004992.3(MECP2):c.925C>T (p.Arg309Trp)	R309W, R321W, R216W	Inborn genetic diseases|not provided|Mental retardation, X-linked, syndromic 13|Autism, susceptibility to, X-linked 3|Rett syndrome|Intellectual disability	Pathogenic/Likely pathogenic(Last reviewed: Apr 5, 2019)	criteria provided, multiple submitters, no conflicts	153296354	143749	rs61751444	Female, Male
NM_001110792.2(MECP2):c.1134_1136CCA[1] (p.His383_His384del)		not specified|Rett syndrome	Conflicting interpretations of pathogenicity(Last reviewed: May 6, 2015)	criteria provided, conflicting interpretations	153296173 - 153296178	156614	rs61752381	Unknown
NM_001110792.2(MECP2):c.1200_1243del (p.Pro400_Pro401insTer)		Autism, susceptibility to, X-linked 3|Mental retardation, X-linked, syndromic 13|Smith-Magenis Syndrome-like|Inborn genetic diseases|not provided|Rett syndrome|Autism, susceptibility to, X-linked 3|Mental retardation, X-linked, syndromic 13|MECP2 duplication syndrome|Severe neonatal-onset encephalopathy with microcephaly|Severe neonatal-onset encephalopathy with microcephaly|Rett syndrome|Loss of…	Pathogenic(Last reviewed: Dec 10, 2018)	criteria provided, multiple submitters, no conflicts	153296072 - 153296115	143406	rs61752992	Unknown
NM_004992.3(MECP2):c.1214C>T (p.Pro405Leu)	P405L, P417L, P312L	not provided|Rett syndrome|Rett syndrome|Mental retardation, X-linked, syndromic 13|Angelman syndrome|Mental retardation, X-linked, syndromic 13	Conflicting interpretations of pathogenicity(Last reviewed: Feb 2, 2018)	criteria provided, conflicting interpretations	153296065	143438	rs61753016	Female, Male
NM_004992.3(MECP2):c.1216C>T (p.Gln406Ter)	Q406*, Q418*, Q313*	Rett syndrome|not provided|Mental retardation, X-linked, syndromic 13	Pathogenic(Last reviewed: Aug 2, 2018)	criteria provided, single submitter	153296063	143441	rs61753965	Female, Male
NM_004992.3(MECP2):c.701C>G (p.Ala234Gly)	A234G, A246G, A141G	not provided	Uncertain significance(Last reviewed: May 27, 2014)	criteria provided, multiple submitters, no conflicts	153296578	156670	rs138211345	Unknown
NM_001110792.2(MECP2):c.5C>T (p.Ala2Val)	A2V	Rett syndrome	Likely pathogenic	criteria provided, single submitter	153363118	11845	rs179363901	Female
NM_004992.3(MECP2):c.1163dup (p.Pro389fs)		Inborn genetic diseases|not provided	Likely pathogenic(Last reviewed: Sep 1, 2017)	criteria provided, multiple submitters, no conflicts	153296116	451611	rs267608339	Unknown
NM_004992.3(MECP2):c.1178C>T (p.Pro393Leu)	P393L, P405L, P300L	Inborn genetic diseases|not provided	Uncertain significance(Last reviewed: Sep 7, 2016)	criteria provided, single submitter	153296101	143418	rs267608402	Unknown
NM_004992.3(MECP2):c.784C>G (p.Gln262Glu)	Q262E, Q274E, Q169E	Inborn genetic diseases	Uncertain significance(Last reviewed: Jan 12, 2016)	criteria provided, single submitter	153296495	520923	rs267608525	Unknown
NM_004992.3(MECP2):c.1208C>T (p.Pro403Leu)	P403L, P415L, P310L	not provided	Uncertain significance(Last reviewed: Jun 19, 2015)	criteria provided, single submitter	153296071	156633	rs587783107	Unknown
NM_001110792.2(MECP2):c.57G>C (p.Glu19Asp)	E19D	not provided	Uncertain significance(Last reviewed: Mar 31, 2014)	criteria provided, single submitter	153363066	156662	rs587783133	Unknown
NM_004992.3(MECP2):c.553G>A (p.Gly185Ser)	G185S, G197S, G92S	not provided	Uncertain significance(Last reviewed: Mar 5, 2014)	criteria provided, single submitter	153296726	156665	rs587783135	Unknown
NM_004992.3(MECP2):c.568C>T (p.Arg190Cys)	R190C, R202C, R97C	Severe neonatal-onset encephalopathy with microcephaly|Rett syndrome|not provided	Conflicting interpretations of pathogenicity(Last reviewed: Sep 18, 2017)	criteria provided, conflicting interpretations	153296711	156667	rs587783137	Unknown
NM_004992.3(MECP2):c.915G>T (p.Lys305Asn)	K305N, K317N, K212N	Focal epilepsy	Likely pathogenic(Last reviewed: Nov 16, 2016)	criteria provided, single submitter	153296364	375525	rs1057519543	Unknown
NM_004992.3(MECP2):c.1148T>C (p.Leu383Pro)	L383P, L395P, L290P	Rett syndrome	Uncertain significance(Last reviewed: Jul 14, 2015)	criteria provided, single submitter	153296131	393487	rs1060499622	Unknown
NM_004992.3(MECP2):c.872C>G (p.Ser291Cys)	S291C, S303C, S198C	Inborn genetic diseases	Uncertain significance(Last reviewed: Jun 30, 2016)	criteria provided, single submitter	153296407	521116	rs1326849768	Unknown
SCZ
NM_004992.3(MECP2):c.419C>T (p.Ala140Val)	A140V, A152V, A47V	not provided|Severe neonatal-onset encephalopathy with microcephaly|Mental retardation, X-linked, syndromic 13|Rett syndrome|Stenosis of the external auditory canal|Downslanted palpebral fissures|Hearing impairment|Micrognathia|Motor delay|Microcephaly|Postnatal growth retardation|Intellectual disability	Pathogenic/Likely pathogenic(Last reviewed: Sep 22, 2018)	criteria provided, multiple submitters, no conflicts	153296860	11823	rs28934908	Female
NM_004992.3(MECP2):c.1189G>A (p.Glu397Lys)	E397K, E409K, E304K	History of neurodevelopmental disorder|not specified|Rett syndrome|not provided	Benign/Likely benign(Last reviewed: Feb 26, 2019)	criteria provided, multiple submitters, no conflicts	153296090	95187	rs56268439	Female, Male
NM_004992.3(MECP2):c.587C>G (p.Thr196Ser)	T196S, T208S, T103S	History of neurodevelopmental disorder|not provided|not specified	Benign(Last reviewed: Feb 18, 2019)	criteria provided, multiple submitters, no conflicts	153296692	143627	rs61749713	Female, Male
NM_004992.3(MECP2):c.843C>T (p.Ala281=)		History of neurodevelopmental disorder|not specified|not provided	Benign(Last reviewed: Jan 12, 2018)	criteria provided, multiple submitters, no conflicts	153296436	138191	rs61750252	Female, Unknown
NM_004992.3(MECP2):c.942C>T (p.Ile314=)		History of neurodevelopmental disorder|not specified|not provided	Benign/Likely benign(Last reviewed: Feb 1, 2019)	criteria provided, multiple submitters, no conflicts	153296337	143750	rs61751446	Male, Unknown
NM_004992.3(MECP2):c.1035A>G (p.Lys345=)		History of neurodevelopmental disorder|not specified|not provided	Benign(Last reviewed: Feb 19, 2019)	criteria provided, multiple submitters, no conflicts	153296244	138193	rs61752362	Female, Male
NM_001110792.2(MECP2):c.411C>A (p.Ile137=)		History of neurodevelopmental disorder|not provided|not specified	Benign/Likely benign(Last reviewed: Oct 29, 2018)	criteria provided, multiple submitters, no conflicts	153297660	95194	rs146107517	Unknown
NM_004992.3(MECP2):c.985G>A (p.Gly329Ser)	G329S, G341S, G236S	not specified	Benign(Last reviewed: Mar 29, 2011)	no assertion criteria provided	153296294	143759	rs201871183	Female, Male
NM_004992.3(MECP2):c.596C>A (p.Pro199His)	P199H, P211H, P106H	Schizophrenia	Uncertain significance(Last reviewed: Mar 29, 2011)	no assertion criteria provided	153296683	143630	rs267608502	Female
NM_004992.3(MECP2):c.1339G>A (p.Ala447Thr)	A447T, A459T, A354T	not provided|not specified	Benign(Last reviewed: May 4, 2018)	criteria provided, single submitter	153295940	143465	rs267608626	Female, Male
NM_004992.3(MECP2):c.553G>A (p.Gly185Ser)	G185S, G197S, G92S	not provided	Uncertain significance(Last reviewed: Mar 5, 2014)	criteria provided, single submitter	153296726	156665	rs587783135	Unknown
NM_004992.3(MECP2):c.568C>T (p.Arg190Cys)	R190C, R202C, R97C	Severe neonatal-onset encephalopathy with microcephaly|Rett syndrome|not provided	Conflicting interpretations of pathogenicity(Last reviewed: Sep 18, 2017)	criteria provided, conflicting interpretations	153296711	156667	rs587783137	Unknown

## Sheet: Table S5
Supplementary Table S5 Protein-protein interaction network hub proteins across different brain disorder
Before MatrixGC					After MatrixGC
Node	Degree	Name/ Description	Disorder		Node	Degree	Name/Description	Disorder
ABCA7	19	ATP-binding cassette, sub-family A (ABC1), member 7; Plays a role in phagocytosis by macrophages of apoptotic cells. Binds APOA1 and may function in apolipoprotein-mediated phospholipid efflux from cells. May also mediate cholesterol efflux. May regulate cellular ceramide homeostasis during keratinocytes differentiation; ATP binding cassette subfamily A	AD		CD2AP	9	Cas ligand with multiple SH3 domains; Seems to act as an adapter protein between membrane proteins and the actin cytoskeleton. In collaboration with CBLC, modulates the rate of RET turnover and may act as regulatory checkpoint that limits the potency of GDNF on neuronal survival. Controls CBLC function, converting it from an inhibitor to a promoter of RET degradation (By similarity). May play a r…	AD
BIN1	19	Box-dependent myc-interacting protein 1; May be involved in regulation of synaptic vesicle endocytosis. May act as a tumor suppressor and inhibits malignant cell transformation; N-BAR domain containing	AD		ZCWPW1	9	Zinc finger CW-type and PWWP domain containing 1	AD
CASS4	19	Cas scaffolding protein family member 4; Docking protein that plays a role in tyrosine kinase- based signaling related to cell adhesion and cell spreading. Regulates PTK2/FAK1 activity, focal adhesion integrity, and cell spreading; Belongs to the CAS family.	AD		INPP5D	9	Phosphatidylinositol 3,4,5-trisphosphate 5-phosphatase 1; Phosphatidylinositol (PtdIns) phosphatase that specifically hydrolyzes the 5-phosphate of phosphatidylinositol- 3,4,5-trisphosphate (PtdIns(3,4,5)P3) to produce PtdIns(3,4)P2, thereby negatively regulating the PI3K (phosphoinositide 3-kinase) pathways. Acts as a negative regulator of B-cell antigen receptor signaling. Mediates signaling fr…	AD
CD2AP	19	Cas ligand with multiple SH3 domains; Seems to act as an adapter protein between membrane proteins and the actin cytoskeleton. In collaboration with CBLC, modulates the rate of RET turnover and may act as regulatory checkpoint that limits the potency of GDNF on neuronal survival. Controls CBLC function, converting it from an inhibitor to a promoter of RET degradation (By similarity). May play a r…	AD		CELF1	9	Embryo deadenylation element-binding protein homolog; RNA-binding protein implicated in the regulation of several post-transcriptional events. Involved in pre-mRNA alternative splicing, mRNA translation and stability. Mediates exon inclusion and/or exclusion in pre-mRNA that are subject to tissue-specific and developmentally regulated alternative splicing. Specifically activates exon 5 inclusion …	AD
CLU	19	Testosterone-repressed prostate message 2; Isoform 1 functions as extracellular chaperone that prevents aggregation of nonnative proteins. Prevents stress- induced aggregation of blood plasma proteins. Inhibits formation of amyloid fibrils by APP, APOC2, B2M, CALCA, CSN3, SNCA and aggregation-prone LYZ variants (in vitro). Does not require ATP. Maintains partially unfolded proteins in a state app…	AD		BIN1	9	Box-dependent myc-interacting protein 1; May be involved in regulation of synaptic vesicle endocytosis. May act as a tumor suppressor and inhibits malignant cell transformation; N-BAR domain containing	AD
FERMT2	19	Pleckstrin homology domain-containing family C member 1; Scaffolding protein that enhances integrin activation mediated by TLN1 and/or TLN2, but activates integrins only weakly by itself. Binds to membranes enriched in phosphoinositides. Enhances integrin-mediated cell adhesion onto the extracellular matrix and cell spreading; this requires both its ability to interact with integrins and with pho…	AD		RIN3	9	Ras interaction/interference protein 3; Ras effector protein that functions as a guanine nucleotide exchange (GEF) for RAB5B and RAB31, by exchanging bound GDP for free GTP. Required for normal RAB31 function; Belongs to the RIN (Ras interaction/interference) family.	AD
HLA-DRB5	19	HLA class II histocompatibility antigen, DR beta 5 chain; Binds peptides derived from antigens that access the endocytic route of antigen presenting cells (APC) and presents them on the cell surface for recognition by the CD4 T-cells. The peptide binding cleft accommodates peptides of 10-30 residues. The peptides presented by MHC class II molecules are generated mostly by degradation of proteins …	AD		ABCA7	9	ATP-binding cassette, sub-family A (ABC1), member 7; Plays a role in phagocytosis by macrophages of apoptotic cells. Binds APOA1 and may function in apolipoprotein-mediated phospholipid efflux from cells. May also mediate cholesterol efflux. May regulate cellular ceramide homeostasis during keratinocytes differentiation; ATP binding cassette subfamily A	AD
INPP5D	19	Phosphatidylinositol 3,4,5-trisphosphate 5-phosphatase 1; Phosphatidylinositol (PtdIns) phosphatase that specifically hydrolyzes the 5-phosphate of phosphatidylinositol- 3,4,5-trisphosphate (PtdIns(3,4,5)P3) to produce PtdIns(3,4)P2, thereby negatively regulating the PI3K (phosphoinositide 3-kinase) pathways. Acts as a negative regulator of B-cell antigen receptor signaling. Mediates signaling fr…	AD		SORL1	9	Low-density lipoprotein receptor relative with 11 ligand-binding repeats; Likely to be a multifunctional endocytic receptor, that may be implicated in the uptake of lipoproteins and of proteases. Binds LDL, the major cholesterol-carrying lipoprotein of plasma, and transports it into cells by endocytosis. Binds the receptor- associated protein (RAP). Could play a role in cell-cell interaction. Inv…	AD
MS4A6A	19	Membrane-spanning 4-domains, subfamily A, member 6A; May be involved in signal transduction as a component of a multimeric receptor complex; Belongs to the MS4A family.	AD		EPHA1	8	Erythropoietin-producing hepatoma receptor; Receptor tyrosine kinase which binds promiscuously membrane-bound ephrin-A family ligands residing on adjacent cells, leading to contact-dependent bidirectional signaling into neighboring cells. The signaling pathway downstream of the receptor is referred to as forward signaling while the signaling pathway downstream of the ephrin ligand is referred to …	AD
NME8	19	Thioredoxin domain-containing protein 3; Probably required during the final stages of sperm tail maturation in the testis and/or epididymis, where extensive disulfide bonding of fibrous sheath (FS) proteins occurs. May be involved in the reduction of disulfide bonds within the sperm FS components. In vitro, it has neither NDP kinase nor reducing activity on disulfide bonds; NME/NM23 family	AD		PTK2B	8	Calcium-regulated non-receptor proline-rich tyrosine kinase; Non-receptor protein-tyrosine kinase that regulates reorganization of the actin cytoskeleton, cell polarization, cell migration, adhesion, spreading and bone remodeling. Plays a role in the regulation of the humoral immune response, and is required for normal levels of marginal B-cells in the spleen and normal migration of splenic B-cel…	AD
PICALM	19	Phosphatidylinositol binding clathrin assembly protein; Assembly protein recruiting clathrin and adapter protein complex 2 (AP2) to cell membranes at sites of coated-pit formation and clathrin-vesicle assembly. May be required to determine the amount of membrane to be recycled, possibly by regulating the size of the clathrin cage. Involved in AP2-dependent clathrin-mediated endocytosis at the neu…	AD		SLC6A3	22	Solute carrier family 6 (neurotransmitter transporter), member 3; Amine transporter. Terminates the action of dopamine by its high affinity sodium-dependent reuptake into presynaptic terminals; Solute carriers	ADHD
RIN3	19	Ras interaction/interference protein 3; Ras effector protein that functions as a guanine nucleotide exchange (GEF) for RAB5B and RAB31, by exchanging bound GDP for free GTP. Required for normal RAB31 function; Belongs to the RIN (Ras interaction/interference) family.	AD		GRM5	21	Glutamate receptor, metabotropic 5; G-protein coupled receptor for glutamate. Ligand binding causes a conformation change that triggers signaling via guanine nucleotide-binding proteins (G proteins) and modulates the activity of down-stream effectors. Signaling activates a phosphatidylinositol-calcium second messenger system and generates a calcium-activated chloride current. Plays an important r…	ADHD
SLC24A4	19	Solute carrier family 24 (sodium/potassium/calcium exchanger), member 4; Transports 1 Ca(2+) and 1 K(+) in exchange for 4 Na(+). Controls the rapid response termination and proper regulation of adaptation in olfactory sensory neurons (OSNs) which subsequently influences how odor information is encoded and perceived. May play a role in calcium transport during amelogenesis (By similarity); Belongs…	AD		GRIN2B	19	Glutamate receptor, ionotropic, N-methyl D-aspartate 2B; Component of NMDA receptor complexes that function as heterotetrameric, ligand-gated ion channels with high calcium permeability and voltage-dependent sensitivity to magnesium. Channel activation requires binding of the neurotransmitter glutamate to the epsilon subunit, glycine binding to the zeta subunit, plus membrane depolarization to el…	ADHD
SORL1	19	Low-density lipoprotein receptor relative with 11 ligand-binding repeats; Likely to be a multifunctional endocytic receptor, that may be implicated in the uptake of lipoproteins and of proteases. Binds LDL, the major cholesterol-carrying lipoprotein of plasma, and transports it into cells by endocytosis. Binds the receptor- associated protein (RAP). Could play a role in cell-cell interaction. Inv…	AD		NPY	17	Pro-neuropeptide Y; NPY is implicated in the control of feeding and in secretion of gonadotrophin-release hormone; Belongs to the NPY family.	ADHD
ZCWPW1	19	Zinc finger CW-type and PWWP domain containing 1	AD		NTRK2	16	Neurotrophic tyrosine kinase, receptor, type 2; Receptor tyrosine kinase involved in the development and the maturation of the central and the peripheral nervous systems through regulation of neuron survival, proliferation, migration, differentiation, and synapse formation and plasticity. Receptor for BDNF/brain-derived neurotrophic factor and NTF4/neurotrophin- 4. Alternatively can also bind NTF…	ADHD
CELF1	18	Embryo deadenylation element-binding protein homolog; RNA-binding protein implicated in the regulation of several post-transcriptional events. Involved in pre-mRNA alternative splicing, mRNA translation and stability. Mediates exon inclusion and/or exclusion in pre-mRNA that are subject to tissue-specific and developmentally regulated alternative splicing. Specifically activates exon 5 inclusion …	AD		DRD4	16	Dopamine receptor D4; Belongs to the G-protein coupled receptor 1 family.	ADHD
MEF2C	18	Myocyte-specific enhancer factor 2C; Transcription activator which binds specifically to the MEF2 element present in the regulatory regions of many muscle- specific genes. Controls cardiac morphogenesis and myogenesis, and is also involved in vascular development. Plays an essential role in hippocampal-dependent learning and memory by suppressing the number of excitatory synapses and thus regulat…	AD		SNAP25	13	Synaptosomal-associated 25 kDa protein; t-SNARE involved in the molecular regulation of neurotransmitter release. May play an important role in the synaptic function of specific neuronal systems. Associates with proteins involved in vesicle docking and membrane fusion. Regulates plasma membrane recycling through its interaction with CENPF. Modulates the gating characteristics of the delayed recti…	ADHD
EPHA1	17	Erythropoietin-producing hepatoma receptor; Receptor tyrosine kinase which binds promiscuously membrane-bound ephrin-A family ligands residing on adjacent cells, leading to contact-dependent bidirectional signaling into neighboring cells. The signaling pathway downstream of the receptor is referred to as forward signaling while the signaling pathway downstream of the ephrin ligand is referred to …	AD		HTR1B	12	5-hydroxytryptamine (serotonin) receptor 1B, G protein-coupled; G-protein coupled receptor for 5-hydroxytryptamine (serotonin). Also functions as a receptor for ergot alkaloid derivatives, various anxiolytic and antidepressant drugs and other psychoactive substances, such as lysergic acid diethylamide (LSD). Ligand binding causes a conformation change that triggers signaling via guanine nucleotid…	ADHD
PTK2B	17	Calcium-regulated non-receptor proline-rich tyrosine kinase; Non-receptor protein-tyrosine kinase that regulates reorganization of the actin cytoskeleton, cell polarization, cell migration, adhesion, spreading and bone remodeling. Plays a role in the regulation of the humoral immune response, and is required for normal levels of marginal B-cells in the spleen and normal migration of splenic B-cel…	AD		DRD5	12	D1beta dopamine receptor; Dopamine receptor whose activity is mediated by G proteins which activate adenylyl cyclase; Belongs to the G-protein coupled receptor 1 family.	ADHD
HLA-DRB1	14	HLA class II histocompatibility antigen, DRB1-15 beta chain; Binds peptides derived from antigens that access the endocytic route of antigen presenting cells (APC) and presents them on the cell surface for recognition by the CD4 T-cells. The peptide binding cleft accommodates peptides of 10-30 residues. The peptides presented by MHC class II molecules are generated mostly by degradation of protei…	AD		CNTNAP2	12	Contactin associated protein-like 2; Required, with CNTNAP1, for radial and longitudinal organization of myelinated axons. Plays a role in the formation of functional distinct domains critical for saltatory conduction of nerve impulses in myelinated nerve fibers. Demarcates the juxtaparanodal region of the axo-glial junction; Belongs to the neurexin family.	ADHD
SLC6A3	29	Solute carrier family 6 (neurotransmitter transporter), member 3; Amine transporter. Terminates the action of dopamine by its high affinity sodium-dependent reuptake into presynaptic terminals; Solute carriers	ADHD		GRM8	11	Glutamate receptor, metabotropic 8; G-protein coupled receptor for glutamate. Ligand binding causes a conformation change that triggers signaling via guanine nucleotide-binding proteins (G proteins) and modulates the activity of down-stream effectors, such as adenylate cyclase. Signaling inhibits adenylate cyclase activity.	ADHD
GRM5	28	Glutamate receptor, metabotropic 5; G-protein coupled receptor for glutamate. Ligand binding causes a conformation change that triggers signaling via guanine nucleotide-binding proteins (G proteins) and modulates the activity of down-stream effectors. Signaling activates a phosphatidylinositol-calcium second messenger system and generates a calcium-activated chloride current. Plays an important r…	ADHD		DRD1	11	D(1A) dopamine receptor; Dopamine receptor whose activity is mediated by G proteins which activate adenylyl cyclase; Belongs to the G-protein coupled receptor 1 family.	ADHD
DRD2	26	D(2) dopamine receptor; Dopamine receptor whose activity is mediated by G proteins which inhibit adenylyl cyclase; Belongs to the G-protein coupled receptor 1 family.	ADHD		CNR1	11	Cannabinoid receptor 1 (brain); G-protein coupled receptor for endogenous cannabinoids (eCBs), including N-arachidonoylethanolamide (also called anandamide or AEA) and 2-arachidonoylglycerol (2-AG), as well as phytocannabinoids, such as delta(9)-tetrahydrocannabinol (THC). Mediates many cannabinoid-induced effects, acting, among others, on food intake, memory loss, gastrointestinal motility, cata…	ADHD
GRIN2B	25	Glutamate receptor, ionotropic, N-methyl D-aspartate 2B; Component of NMDA receptor complexes that function as heterotetrameric, ligand-gated ion channels with high calcium permeability and voltage-dependent sensitivity to magnesium. Channel activation requires binding of the neurotransmitter glutamate to the epsilon subunit, glycine binding to the zeta subunit, plus membrane depolarization to el…	ADHD		SYP	10	Major synaptic vesicle protein p38; Possibly involved in structural functions as organizing other membrane components or in targeting the vesicles to the plasma membrane. Involved in the regulation of short-term and long-term synaptic plasticity (By similarity); Synaptophysins	ADHD
GRM1	25	Glutamate receptor, metabotropic 1; G-protein coupled receptor for glutamate. Ligand binding causes a conformation change that triggers signaling via guanine nucleotide-binding proteins (G proteins) and modulates the activity of down-stream effectors. Signaling activates a phosphatidylinositol-calcium second messenger system. May participate in the central action of glutamate in the CNS, such as …	ADHD		MAOB	10	Amine oxidase [flavin-containing] B; Catalyzes the oxidative deamination of biogenic and xenobiotic amines and has important functions in the metabolism of neuroactive and vasoactive amines in the central nervous system and peripheral tissues. MAOB preferentially degrades benzylamine and phenylethylamine.	ADHD
SNAP25	23	Synaptosomal-associated 25 kDa protein; t-SNARE involved in the molecular regulation of neurotransmitter release. May play an important role in the synaptic function of specific neuronal systems. Associates with proteins involved in vesicle docking and membrane fusion. Regulates plasma membrane recycling through its interaction with CENPF. Modulates the gating characteristics of the delayed recti…	ADHD		GRM7	10	Glutamate receptor, metabotropic 7; G-protein coupled receptor for glutamate. Ligand binding causes a conformation change that triggers signaling via guanine nucleotide-binding proteins (G proteins) and modulates the activity of down-stream effectors, such as adenylate cyclase. Signaling inhibits adenylate cyclase activity; Glutamate metabotropic receptors	ADHD
DRD4	22	Dopamine receptor D4; Belongs to the G-protein coupled receptor 1 family.	ADHD		DISC1	10	Disrupted in schizophrenia 1 protein; Involved in the regulation of multiple aspects of embryonic and adult neurogenesis. Required for neural progenitor proliferation in the ventrical/subventrical zone during embryonic brain development and in the adult dentate gyrus of the hippocampus. Participates in the Wnt-mediated neural progenitor proliferation as a positive regulator by modulating GSK3B ac…	ADHD
NPY	22	Pro-neuropeptide Y; NPY is implicated in the control of feeding and in secretion of gonadotrophin-release hormone; Belongs to the NPY family.	ADHD		RBFOX1	9	RNA binding protein, fox-1 homolog (C. elegans) 1; RNA-binding protein that regulates alternative splicing events by binding to 5'-UGCAUGU-3' elements. Regulates alternative splicing of tissue-specific exons and of differentially spliced exons during erythropoiesis.	ADHD
NTRK2	22	Neurotrophic tyrosine kinase, receptor, type 2; Receptor tyrosine kinase involved in the development and the maturation of the central and the peripheral nervous systems through regulation of neuron survival, proliferation, migration, differentiation, and synapse formation and plasticity. Receptor for BDNF/brain-derived neurotrophic factor and NTF4/neurotrophin- 4. Alternatively can also bind NTF…	ADHD		HTR2C	9	5-hydroxytryptamine (serotonin) receptor 2C, G protein-coupled; G-protein coupled receptor for 5-hydroxytryptamine (serotonin). Also functions as a receptor for various drugs and psychoactive substances, including ergot alkaloid derivatives, 1- 2,5,-dimethoxy-4-iodophenyl-2-aminopropane (DOI) and lysergic acid diethylamide (LSD). Ligand binding causes a conformation change that triggers signaling…	ADHD
HTR2A	20	5-hydroxytryptamine (serotonin) receptor 2A, G protein-coupled; G-protein coupled receptor for 5-hydroxytryptamine (serotonin). Also functions as a receptor for various drugs and psychoactive substances, including mescaline, psilocybin, 1-(2,5-dimethoxy-4- iodophenyl)-2-aminopropane (DOI) and lysergic acid diethylamide (LSD). Ligand binding causes a conformation change that triggers signaling via…	ADHD		DBH	9	Dopamine beta-hydroxylase (dopamine beta-monooxygenase); Conversion of dopamine to noradrenaline.	ADHD
SLC6A2	19	Solute carrier family 6 (neurotransmitter transporter), member 2; Amine transporter. Terminates the action of noradrenaline by its high affinity sodium-dependent reuptake into presynaptic terminals; Belongs to the sodium:neurotransmitter symporter (SNF) (TC 2.A.22) family. SLC6A2 subfamily.	ADHD		ADRA2C	9	Alpha-2 adrenergic receptor subtype C4; Alpha-2 adrenergic receptors mediate the catecholamine- induced inhibition of adenylate cyclase through the action of G proteins; Adrenoceptors	ADHD
MAOB	18	Amine oxidase [flavin-containing] B; Catalyzes the oxidative deamination of biogenic and xenobiotic amines and has important functions in the metabolism of neuroactive and vasoactive amines in the central nervous system and peripheral tissues. MAOB preferentially degrades benzylamine and phenylethylamine.	ADHD		PTPRD	8	Receptor-type tyrosine-protein phosphatase delta; Can bidirectionally induce pre- and post-synaptic differentiation of neurons by mediating interaction with IL1RAP and IL1RAPL1 trans-synaptically. Involved in pre-synaptic differentiation through interaction with SLITRK2; Belongs to the protein-tyrosine phosphatase family. Receptor class 2A subfamily.	ADHD
CNR1	17	Cannabinoid receptor 1 (brain); G-protein coupled receptor for endogenous cannabinoids (eCBs), including N-arachidonoylethanolamide (also called anandamide or AEA) and 2-arachidonoylglycerol (2-AG), as well as phytocannabinoids, such as delta(9)-tetrahydrocannabinol (THC). Mediates many cannabinoid-induced effects, acting, among others, on food intake, memory loss, gastrointestinal motility, cata…	ADHD		ADRA1B	8	Alpha-1B adrenergic receptor; This alpha-adrenergic receptor mediates its action by association with G proteins that activate a phosphatidylinositol- calcium second messenger system. Its effect is mediated by G(q) and G(11) proteins. Nuclear ADRA1A-ADRA1B heterooligomers regulate phenylephrine (PE)-stimulated ERK signaling in cardiac myocytes; Belongs to the G-protein coupled receptor 1 family. A…	ADHD
CNTNAP2	17	Contactin associated protein-like 2; Required, with CNTNAP1, for radial and longitudinal organization of myelinated axons. Plays a role in the formation of functional distinct domains critical for saltatory conduction of nerve impulses in myelinated nerve fibers. Demarcates the juxtaparanodal region of the axo-glial junction; Belongs to the neurexin family.	ADHD		CTNND2	7	Catenin (cadherin-associated protein), delta 2; Has a critical role in neuronal development, particularly in the formation and/or maintenance of dendritic spines and synapses. Involved in the regulation of Wnt signaling. It probably acts on beta- catenin turnover, facilitating beta-catenin interaction with GSK3B, phosphorylation, ubiquitination and degradation (By similarity). Functions as a tran…	ADHD
DRD5	17	D1beta dopamine receptor; Dopamine receptor whose activity is mediated by G proteins which activate adenylyl cyclase; Belongs to the G-protein coupled receptor 1 family.	ADHD		AUTS2	7	Autism susceptibility gene 2 protein; Component of a Polycomb group (PcG) multiprotein PRC1- like complex, a complex class required to maintain the transcriptionally repressive state of many genes, including Hox genes, throughout development. PcG PRC1 complex acts via chromatin remodeling and modification of histones; it mediates monoubiquitination of histone H2A 'Lys-119', rendering chromatin he…	ADHD
HTR1B	17	5-hydroxytryptamine (serotonin) receptor 1B, G protein-coupled; G-protein coupled receptor for 5-hydroxytryptamine (serotonin). Also functions as a receptor for ergot alkaloid derivatives, various anxiolytic and antidepressant drugs and other psychoactive substances, such as lysergic acid diethylamide (LSD). Ligand binding causes a conformation change that triggers signaling via guanine nucleotid…	ADHD		ASTN2	6	Astrotactin 2; Mediates recycling of the neuronal cell adhesion molecule ASTN1 to the anterior pole of the cell membrane in migrating neurons. Promotes ASTN1 internalization and intracellular transport of endocytosed ASTN1 (By similarity). Selectively binds inositol-4,5-bisphosphate, inositol-3,4,5- trisphosphate and inositol-1,3,4,5-tetrakisphosphate, suggesting it is recruited to membranes that…	ADHD
DRD1	16	D(1A) dopamine receptor; Dopamine receptor whose activity is mediated by G proteins which activate adenylyl cyclase; Belongs to the G-protein coupled receptor 1 family.	ADHD		TACR3	5	Neurokinin B receptor; This is a receptor for the tachykinin neuropeptide neuromedin-K (neurokinin B). It is associated with G proteins that activate a phosphatidylinositol-calcium second messenger system. The rank order of affinity of this receptor to tachykinins is: neuromedin-K > substance K > substance P.	ADHD
GRM8	16	Glutamate receptor, metabotropic 8; G-protein coupled receptor for glutamate. Ligand binding causes a conformation change that triggers signaling via guanine nucleotide-binding proteins (G proteins) and modulates the activity of down-stream effectors, such as adenylate cyclase. Signaling inhibits adenylate cyclase activity.	ADHD		PARK2	5	Parkin RBR E3 ubiquitin protein ligase; Functions within a multiprotein E3 ubiquitin ligase complex, catalyzing the covalent attachment of ubiquitin moieties onto substrate proteins, such as BCL2, SYT11, CCNE1, GPR37, RHOT1/MIRO1, MFN1, MFN2, STUB1, SNCAIP, SEPT5, TOMM20, USP30, ZNF746 and AIMP2. Mediates monoubiquitination as well as 'Lys-6', 'Lys-11', 'Lys-48'-linked and 'Lys-63'-linked polyubi…	ADHD
ADRA1B	15	Alpha-1B adrenergic receptor; This alpha-adrenergic receptor mediates its action by association with G proteins that activate a phosphatidylinositol- calcium second messenger system. Its effect is mediated by G(q) and G(11) proteins. Nuclear ADRA1A-ADRA1B heterooligomers regulate phenylephrine (PE)-stimulated ERK signaling in cardiac myocytes; Belongs to the G-protein coupled receptor 1 family. A…	ADHD		CHRNA7	5	Cholinergic receptor, nicotinic, alpha 7 (neuronal); After binding acetylcholine, the AChR responds by an extensive change in conformation that affects all subunits and leads to opening of an ion-conducting channel across the plasma membrane. The channel is blocked by alpha-bungarotoxin; Cholinergic receptors nicotinic subunits	ADHD
GRM7	15	Glutamate receptor, metabotropic 7; G-protein coupled receptor for glutamate. Ligand binding causes a conformation change that triggers signaling via guanine nucleotide-binding proteins (G proteins) and modulates the activity of down-stream effectors, such as adenylate cyclase. Signaling inhibits adenylate cyclase activity; Glutamate metabotropic receptors	ADHD		SYT2	4	Synaptotagmin II; Exhibits calcium-dependent phospholipid and inositol polyphosphate binding properties (By similarity). May have a regulatory role in the membrane interactions during trafficking of synaptic vesicles at the active zone of the synapse (By similarity). Plays a role in dendrite formation by melanocytes; Belongs to the synaptotagmin family.	ADHD
HTR2C	15	5-hydroxytryptamine (serotonin) receptor 2C, G protein-coupled; G-protein coupled receptor for 5-hydroxytryptamine (serotonin). Also functions as a receptor for various drugs and psychoactive substances, including ergot alkaloid derivatives, 1- 2,5,-dimethoxy-4-iodophenyl-2-aminopropane (DOI) and lysergic acid diethylamide (LSD). Ligand binding causes a conformation change that triggers signaling…	ADHD		NTF3	4	Nerve growth factor 2; Seems to promote the survival of visceral and proprioceptive sensory neurons; Belongs to the NGF-beta family.	ADHD
SYP	15	Major synaptic vesicle protein p38; Possibly involved in structural functions as organizing other membrane components or in targeting the vesicles to the plasma membrane. Involved in the regulation of short-term and long-term synaptic plasticity (By similarity); Synaptophysins	ADHD		LPHN3	4	Calcium-independent alpha-latrotoxin receptor 3; Plays a role in cell-cell adhesion and neuron guidance via its interactions with FLRT2 and FLRT3 that are expressed at the surface of adjacent cells. Plays a role in the development of glutamatergic synapses in the cortex. Important in determining the connectivity rates between the principal neurons in the cortex; Belongs to the G-protein coupled r…	ADHD
ADRA1A	14	Alpha-1A adrenergic receptor; This alpha-adrenergic receptor mediates its action by association with G proteins that activate a phosphatidylinositol- calcium second messenger system. Its effect is mediated by G(q) and G(11) proteins. Nuclear ADRA1A-ADRA1B heterooligomers regulate phenylephrine(PE)-stimulated ERK signaling in cardiac myocytes; Belongs to the G-protein coupled receptor 1 family. Ad…	ADHD		FOXP2	4	Trinucleotide repeat-containing gene 10 protein; Transcriptional repressor that may play a role in the specification and differentiation of lung epithelium. May also play a role in developing neural, gastrointestinal and cardiovascular tissues. Can act with CTBP1 to synergistically repress transcription but CTPBP1 is not essential. Plays a role in synapse formation by regulating SRPX2 levels. Inv…	ADHD
ADRA2C	14	Alpha-2 adrenergic receptor subtype C4; Alpha-2 adrenergic receptors mediate the catecholamine- induced inhibition of adenylate cyclase through the action of G proteins; Adrenoceptors	ADHD		DPP6	4	Dipeptidyl aminopeptidase-related protein; Promotes cell surface expression of the potassium channel KCND2. Modulates the activity and gating characteristics of the potassium channel KCND2. Has no dipeptidyl aminopeptidase activity; DASH family	ADHD
DBH	14	Dopamine beta-hydroxylase (dopamine beta-monooxygenase); Conversion of dopamine to noradrenaline.	ADHD		DPH2	4	S-adenosyl-L-methionine:L-histidine 3-amino-3-carboxypropyltransferase 2; Required for the first step in the synthesis of diphthamide, a post-translational modification of histidine which occurs in translation elongation factor 2 (EEF2).	ADHD
DDC	14	Dopa decarboxylase (aromatic L-amino acid decarboxylase); Catalyzes the decarboxylation of L-3,4- dihydroxyphenylalanine (DOPA) to dopamine, L-5-hydroxytryptophan to serotonin and L-tryptophan to tryptamine.	ADHD		CCDC24	4	Coiled-coil domain containing 24	ADHD
DISC1	13	Disrupted in schizophrenia 1 protein; Involved in the regulation of multiple aspects of embryonic and adult neurogenesis. Required for neural progenitor proliferation in the ventrical/subventrical zone during embryonic brain development and in the adult dentate gyrus of the hippocampus. Participates in the Wnt-mediated neural progenitor proliferation as a positive regulator by modulating GSK3B ac…	ADHD		CAMK2D	4	Calcium/calmodulin-dependent protein kinase type II subunit delta; Calcium/calmodulin-dependent protein kinase involved in the regulation of Ca(2+) homeostatis and excitation-contraction coupling (ECC) in heart by targeting ion channels, transporters and accessory proteins involved in Ca(2+) influx into the myocyte, Ca(2+) release from the sarcoplasmic reticulum (SR), SR Ca(2+) uptake and Na(+) a…	ADHD
HTR1D	13	5-hydroxytryptamine (serotonin) receptor 1D, G protein-coupled; G-protein coupled receptor for 5-hydroxytryptamine (serotonin). Also functions as a receptor for ergot alkaloid derivatives, various anxiolytic and antidepressant drugs and other psychoactive substances. Ligand binding causes a conformation change that triggers signaling via guanine nucleotide-binding proteins (G proteins) and modula…	ADHD		B4GALT2	4	UDP-galactose:beta-N-acetylglucosamine beta-1,4-galactosyltransferase 2; Responsible for the synthesis of complex-type N-linked oligosaccharides in many glycoproteins as well as the carbohydrate moieties of glycolipids. Can produce lactose; Beta 4-glycosyltransferases	ADHD
PTPRD	11	Receptor-type tyrosine-protein phosphatase delta; Can bidirectionally induce pre- and post-synaptic differentiation of neurons by mediating interaction with IL1RAP and IL1RAPL1 trans-synaptically. Involved in pre-synaptic differentiation through interaction with SLITRK2; Belongs to the protein-tyrosine phosphatase family. Receptor class 2A subfamily.	ADHD		TRIM32	3	RING-type E3 ubiquitin transferase TRIM32; Has an E3 ubiquitin ligase activity. Ubiquitinates DTNBP1 (dysbindin) and promotes its degradation. May ubiquitinate BBS2. May play a significant role in mediating the biological activity of the HIV-1 Tat protein in vivo. Binds specifically to the activation domain of HIV-1 Tat and can also interact with the HIV-2 and EIAV Tat proteins in vivo; Belongs t…	ADHD
RBFOX1	11	RNA binding protein, fox-1 homolog (C. elegans) 1; RNA-binding protein that regulates alternative splicing events by binding to 5'-UGCAUGU-3' elements. Regulates alternative splicing of tissue-specific exons and of differentially spliced exons during erythropoiesis.	ADHD		NKAIN2	3	Sodium/potassium-transporting ATPase subunit beta-1-interacting protein 2; Sodium/potassium transporting ATPase interacting 2	ADHD
TPH2	11	Tryptophan hydroxylase 2	ADHD		KDM4A	3	JmjC domain-containing histone demethylation protein 3A; Histone demethylase that specifically demethylates 'Lys- 9' and 'Lys-36' residues of histone H3, thereby playing a central role in histone code. Does not demethylate histone H3 'Lys-4', H3 'Lys-27' nor H4 'Lys-20'. Demethylates trimethylated H3 'Lys-9' and H3 'Lys-36' residue, while it has no activity on mono- and dimethylated residues. Dem…	ADHD
BCHE	9	Acylcholine acylhydrolase; Esterase with broad substrate specificity. Contributes to the inactivation of the neurotransmitter acetylcholine. Can degrade neurotoxic organophosphate esters; Belongs to the type-B carboxylesterase/lipase family.	ADHD		IMMP2L	3	IMP2 inner mitochondrial membrane peptidase-like (S. cerevisiae); Catalyzes the removal of transit peptides required for the targeting of proteins from the mitochondrial matrix, across the inner membrane, into the inter-membrane space. Known to process the nuclear encoded protein DIABLO; Belongs to the peptidase S26 family. IMP2 subfamily.	ADHD
CTNNA2	9	Catenin (cadherin-associated protein), alpha 2; May function as a linker between cadherin adhesion receptors and the cytoskeleton to regulate cell-cell adhesion and differentiation in the nervous system. Regulates morphological plasticity of synapses and cerebellar and hippocampal lamination during development. Functions in the control of startle modulation; Alpha catenins	ADHD		SV2C	2	Synaptic vesicle glycoprotein 2C; Plays a role in the control of regulated secretion in neural and endocrine cells, enhancing selectively low-frequency neurotransmission. Positively regulates vesicle fusion by maintaining the readily releasable pool of secretory vesicles (By similarity).	ADHD
CTNND2	9	Catenin (cadherin-associated protein), delta 2; Has a critical role in neuronal development, particularly in the formation and/or maintenance of dendritic spines and synapses. Involved in the regulation of Wnt signaling. It probably acts on beta- catenin turnover, facilitating beta-catenin interaction with GSK3B, phosphorylation, ubiquitination and degradation (By similarity). Functions as a tran…	ADHD		SLC6A9	2	Solute carrier family 6 (neurotransmitter transporter, glycine), member 9; Terminates the action of glycine by its high affinity sodium-dependent reuptake into presynaptic terminals. May play a role in regulation of glycine levels in NMDA receptor-mediated neurotransmission; Solute carriers	ADHD
AUTS2	8	Autism susceptibility gene 2 protein; Component of a Polycomb group (PcG) multiprotein PRC1- like complex, a complex class required to maintain the transcriptionally repressive state of many genes, including Hox genes, throughout development. PcG PRC1 complex acts via chromatin remodeling and modification of histones; it mediates monoubiquitination of histone H2A 'Lys-119', rendering chromatin he…	ADHD		NDE1	2	Nuclear distribution protein nudE homolog 1; Required for centrosome duplication and formation and function of the mitotic spindle. Essential for the development of the cerebral cortex. May regulate the production of neurons by controlling the orientation of the mitotic spindle during division of cortical neuronal progenitors of the proliferative ventricular zone of the brain. Orientation of the …	ADHD
CHRNA7	8	Cholinergic receptor, nicotinic, alpha 7 (neuronal); After binding acetylcholine, the AChR responds by an extensive change in conformation that affects all subunits and leads to opening of an ion-conducting channel across the plasma membrane. The channel is blocked by alpha-bungarotoxin; Cholinergic receptors nicotinic subunits	ADHD		GFOD1	2	Glucose-fructose oxidoreductase domain containing 1	ADHD
SLC1A3	8	Solute carrier family 1 (glial high affinity glutamate transporter), member 3; Sodium-dependent, high-affinity amino acid transporter that mediates the uptake of L-glutamate and also L-aspartate and D-aspartate. Functions as a symporter that transports one amino acid molecule together with two or three Na(+) ions and one proton, in parallel with the counter-transport of one K(+) ion. Mediates Cl(…	ADHD		CAMK2G	2	Calcium/calmodulin-dependent protein kinase type II subunit gamma; Calcium/calmodulin-dependent protein kinase that functions autonomously after Ca(2+)/calmodulin-binding and autophosphorylation, and is involved in sarcoplsamic reticulum Ca(2+) transport in skeletal muscle and may function in dendritic spine and synapse formation and neuronal plasticity. In slow- twitch muscles, is involved in re…	ADHD
TACR3	8	Neurokinin B receptor; This is a receptor for the tachykinin neuropeptide neuromedin-K (neurokinin B). It is associated with G proteins that activate a phosphatidylinositol-calcium second messenger system. The rank order of affinity of this receptor to tachykinins is: neuromedin-K > substance K > substance P.	ADHD		BAIAP2	2	Brain-specific angiogenesis inhibitor 1-associated protein 2; Adapter protein that links membrane-bound small G- proteins to cytoplasmic effector proteins. Necessary for CDC42- mediated reorganization of the actin cytoskeleton and for RAC1- mediated membrane ruffling. Involved in the regulation of the actin cytoskeleton by WASF family members and the Arp2/3 complex. Plays a role in neurite growth…	ADHD
ASTN2	7	Astrotactin 2; Mediates recycling of the neuronal cell adhesion molecule ASTN1 to the anterior pole of the cell membrane in migrating neurons. Promotes ASTN1 internalization and intracellular transport of endocytosed ASTN1 (By similarity). Selectively binds inositol-4,5-bisphosphate, inositol-3,4,5- trisphosphate and inositol-1,3,4,5-tetrakisphosphate, suggesting it is recruited to membranes that…	ADHD		ATP2C2	2	ATPase, Ca++ transporting, type 2C, member 2; This magnesium-dependent enzyme catalyzes the hydrolysis of ATP coupled with the transport of calcium; ATPases Ca2+ transporting	ADHD
CAMK2D	7	Calcium/calmodulin-dependent protein kinase type II subunit delta; Calcium/calmodulin-dependent protein kinase involved in the regulation of Ca(2+) homeostatis and excitation-contraction coupling (ECC) in heart by targeting ion channels, transporters and accessory proteins involved in Ca(2+) influx into the myocyte, Ca(2+) release from the sarcoplasmic reticulum (SR), SR Ca(2+) uptake and Na(+) a…	ADHD		PA2G4	2	Proliferation-associated protein 2G4; May play a role in a ERBB3-regulated signal transduction pathway. Seems be involved in growth regulation. Acts a corepressor of the androgen receptor (AR) and is regulated by the ERBB3 ligand neuregulin-1/heregulin (HRG). Inhibits transcription of some E2F1-regulated promoters, probably by recruiting histone acetylase (HAT) activity. Binds RNA. Associates wit…	Anorexia
CHL1	7	Neural cell adhesion molecule L1-like protein; Extracellular matrix and cell adhesion protein that plays a role in nervous system development and in synaptic plasticity. Both soluble and membranous forms promote neurite outgrowth of cerebellar and hippocampal neurons and suppress neuronal cell death. Plays a role in neuronal positioning of pyramidal neurons and in regulation of both the number of…	ADHD		C8orf74	2	Chromosome 8 open reading frame 74	ASD
DPH2	7	S-adenosyl-L-methionine:L-histidine 3-amino-3-carboxypropyltransferase 2; Required for the first step in the synthesis of diphthamide, a post-translational modification of histidine which occurs in translation elongation factor 2 (EEF2).	ADHD		TRANK1	4	Tetratricopeptide repeat and ankyrin repeat containing 1	BIP
CCDC24	6	Coiled-coil domain containing 24	ADHD		ANK3	3	Ankyrin 3, node of Ranvier (ankyrin G); In skeletal muscle, required for costamere localization of DMD and betaDAG1 (By similarity). Membrane-cytoskeleton linker. May participate in the maintenance/targeting of ion channels and cell adhesion molecules at the nodes of Ranvier and axonal initial segments. Regulates KCNA1 channel activity in function of dietary Mg(2+) levels, and thereby contributes…	BIP
DPP6	6	Dipeptidyl aminopeptidase-related protein; Promotes cell surface expression of the potassium channel KCND2. Modulates the activity and gating characteristics of the potassium channel KCND2. Has no dipeptidyl aminopeptidase activity; DASH family	ADHD		NCAN	3	Chondroitin sulfate proteoglycan 3; May modulate neuronal adhesion and neurite growth during development by binding to neural cell adhesion molecules (NG-CAM and N-CAM). Chondroitin sulfate proteoglycan; binds to hyaluronic acid; Belongs to the aggrecan/versican proteoglycan family.	BIP
GFOD1	6	Glucose-fructose oxidoreductase domain containing 1	ADHD		LMAN2L	2	Lectin, mannose-binding 2-like; May be involved in the regulation of export from the endoplasmic reticulum of a subset of glycoproteins. May function as a regulator of ERGIC-53.	BIP
NOS1	6	Peptidyl-cysteine S-nitrosylase NOS1; Produces nitric oxide (NO) which is a messenger molecule with diverse functions throughout the body. In the brain and peripheral nervous system, NO displays many properties of a neurotransmitter. Probably has nitrosylase activity and mediates cysteine S-nitrosylation of cytoplasmic target proteins such SRR; Belongs to the NOS family.	ADHD		ADCY2	2	Adenylate cyclase 2 (brain); Catalyzes the formation of the signaling molecule cAMP in response to G-protein signaling. Down-stream signaling cascades mediate changes in gene expression patterns and lead to increased IL6 production. Functions in signaling cascades downstream of the muscarinic acetylcholine receptors (By similarity); Belongs to the adenylyl cyclase class-4/guanylyl cyclase family.	BIP
NTF3	6	Nerve growth factor 2; Seems to promote the survival of visceral and proprioceptive sensory neurons; Belongs to the NGF-beta family.	ADHD		RIMS1	2	Regulating synaptic membrane exocytosis protein 1; Rab effector involved in exocytosis (By similarity). May act as scaffold protein that regulates neurotransmitter release at the active zone. Essential for maintaining normal probability of neurotransmitter release and for regulating release during short- term synaptic plasticity (By similarity). Plays a role in dendrite formation by melanocytes; …	BIP
B4GALT2	5	UDP-galactose:beta-N-acetylglucosamine beta-1,4-galactosyltransferase 2; Responsible for the synthesis of complex-type N-linked oligosaccharides in many glycoproteins as well as the carbohydrate moieties of glycolipids. Can produce lactose; Beta 4-glycosyltransferases	ADHD		SHANK2	2	SH3 and multiple ankyrin repeat domains protein 2; Seems to be an adapter protein in the postsynaptic density (PSD) of excitatory synapses that interconnects receptors of the postsynaptic membrane including NMDA-type and metabotropic glutamate receptors, and the actin-based cytoskeleton. May play a role in the structural and functional organization of the dendritic spine and synaptic junction; Be…	BIP
CPLX2	5	Complexin II; Negatively regulates the formation of synaptic vesicle clustering at active zone to the presynaptic membrane in postmitotic neurons. Positively regulates a late step in exocytosis of various cytoplasmic vesicles, such as synaptic vesicles and other secretory vesicles. Also involved in mast cell exocytosis (By similarity); Belongs to the complexin/synaphin family.	ADHD		EP300	15	Protein propionyltransferase p300; Functions as histone acetyltransferase and regulates transcription via chromatin remodeling. Acetylates all four core histones in nucleosomes. Histone acetylation gives an epigenetic tag for transcriptional activation. Mediates cAMP-gene regulation by binding specifically to phosphorylated CREB protein. Mediates acetylation of histone H3 at 'Lys-122' (H3K122ac),…	MDD
LPHN3	5	Calcium-independent alpha-latrotoxin receptor 3; Plays a role in cell-cell adhesion and neuron guidance via its interactions with FLRT2 and FLRT3 that are expressed at the surface of adjacent cells. Plays a role in the development of glutamatergic synapses in the cortex. Important in determining the connectivity rates between the principal neurons in the cortex; Belongs to the G-protein coupled r…	ADHD		SF3B1	8	Pre-mRNA-splicing factor SF3b 155 kDa subunit; Involved in pre-mRNA splicing as a component of the splicing factor SF3B complex. SF3B complex is required for 'A' complex assembly formed by the stable binding of U2 snRNP to the branchpoint sequence (BPS) in pre-mRNA. Sequence independent binding of SF3A/SF3B complex upstream of the branch site is essential, it may anchor U2 snRNP to the pre-mRNA. …	MDD
PARK2	5	Parkin RBR E3 ubiquitin protein ligase; Functions within a multiprotein E3 ubiquitin ligase complex, catalyzing the covalent attachment of ubiquitin moieties onto substrate proteins, such as BCL2, SYT11, CCNE1, GPR37, RHOT1/MIRO1, MFN1, MFN2, STUB1, SNCAIP, SEPT5, TOMM20, USP30, ZNF746 and AIMP2. Mediates monoubiquitination as well as 'Lys-6', 'Lys-11', 'Lys-48'-linked and 'Lys-63'-linked polyubi…	ADHD		RBFOX1	7	RNA binding protein, fox-1 homolog (C. elegans) 1; RNA-binding protein that regulates alternative splicing events by binding to 5'-UGCAUGU-3' elements. Regulates alternative splicing of tissue-specific exons and of differentially spliced exons during erythropoiesis.	MDD
SLC9A9	5	Solute carrier family 9, subfamily A (NHE9, cation proton antiporter 9), member 9; May act in electroneutral exchange of protons for Na(+) across membranes. Involved in the effusion of Golgi luminal H(+) in exchange for cytosolic cations. Involved in organelle ion homeostasis by contributing to the maintenance of the unique acidic pH values of the Golgi and post-Golgi compartments in the cell; Be…	ADHD		HIST1H2BN	7	Histone cluster 1, H2bn; Core component of nucleosome. Nucleosomes wrap and compact DNA into chromatin, limiting DNA accessibility to the cellular machineries which require DNA as a template. Histones thereby play a central role in transcription regulation, DNA repair, DNA replication and chromosomal stability. DNA accessibility is regulated via a complex set of post-translational modifications o…	MDD
SYT2	5	Synaptotagmin II; Exhibits calcium-dependent phospholipid and inositol polyphosphate binding properties (By similarity). May have a regulatory role in the membrane interactions during trafficking of synaptic vesicles at the active zone of the synapse (By similarity). Plays a role in dendrite formation by melanocytes; Belongs to the synaptotagmin family.	ADHD		HIST1H2BL	7	Histone cluster 1, H2bl; Core component of nucleosome. Nucleosomes wrap and compact DNA into chromatin, limiting DNA accessibility to the cellular machineries which require DNA as a template. Histones thereby play a central role in transcription regulation, DNA repair, DNA replication and chromosomal stability. DNA accessibility is regulated via a complex set of post-translational modifications o…	MDD
FOXP2	4	Trinucleotide repeat-containing gene 10 protein; Transcriptional repressor that may play a role in the specification and differentiation of lung epithelium. May also play a role in developing neural, gastrointestinal and cardiovascular tissues. Can act with CTBP1 to synergistically repress transcription but CTPBP1 is not essential. Plays a role in synapse formation by regulating SRPX2 levels. Inv…	ADHD		GRM5	7	Glutamate receptor, metabotropic 5; G-protein coupled receptor for glutamate. Ligand binding causes a conformation change that triggers signaling via guanine nucleotide-binding proteins (G proteins) and modulates the activity of down-stream effectors. Signaling activates a phosphatidylinositol-calcium second messenger system and generates a calcium-activated chloride current. Plays an important r…	MDD
KDM4A	4	JmjC domain-containing histone demethylation protein 3A; Histone demethylase that specifically demethylates 'Lys- 9' and 'Lys-36' residues of histone H3, thereby playing a central role in histone code. Does not demethylate histone H3 'Lys-4', H3 'Lys-27' nor H4 'Lys-20'. Demethylates trimethylated H3 'Lys-9' and H3 'Lys-36' residue, while it has no activity on mono- and dimethylated residues. Dem…	ADHD		PAX6	6	Aniridia type II protein; Transcription factor with important functions in the development of the eye, nose, central nervous system and pancreas. Required for the differentiation of pancreatic islet alpha cells (By similarity). Competes with PAX4 in binding to a common element in the glucagon, insulin and somatostatin promoters. Regulates specification of the ventral neuron subtypes by establishi…	MDD
TRIM32	4	RING-type E3 ubiquitin transferase TRIM32; Has an E3 ubiquitin ligase activity. Ubiquitinates DTNBP1 (dysbindin) and promotes its degradation. May ubiquitinate BBS2. May play a significant role in mediating the biological activity of the HIV-1 Tat protein in vivo. Binds specifically to the activation domain of HIV-1 Tat and can also interact with the HIV-2 and EIAV Tat proteins in vivo; Belongs t…	ADHD		KMT2A	6	Myeloid/lymphoid or mixed-lineage leukemia protein 1; Histone methyltransferase that plays an essential role in early development and hematopoiesis. Catalytic subunit of the MLL1/MLL complex, a multiprotein complex that mediates both methylation of 'Lys-4' of histone H3 (H3K4me) complex and acetylation of 'Lys-16' of histone H4 (H4K16ac). In the MLL1/MLL complex, it specifically mediates H3K4me, …	MDD
CAMK2G	3	Calcium/calmodulin-dependent protein kinase type II subunit gamma; Calcium/calmodulin-dependent protein kinase that functions autonomously after Ca(2+)/calmodulin-binding and autophosphorylation, and is involved in sarcoplsamic reticulum Ca(2+) transport in skeletal muscle and may function in dendritic spine and synapse formation and neuronal plasticity. In slow- twitch muscles, is involved in re…	ADHD		ZKSCAN4	5	Zinc finger protein with KRAB and SCAN domains 4; May be involved in the transcriptional activation of MDM2 and EP300 genes; Belongs to the krueppel C2H2-type zinc-finger protein family.	MDD
CDH13	3	Truncated cadherin; Cadherins are calcium-dependent cell adhesion proteins. They preferentially interact with themselves in a homophilic manner in connecting cells; cadherins may thus contribute to the sorting of heterogeneous cell types. May act as a negative regulator of neural cell growth.	ADHD		PGBD1	5	PiggyBac transposable element-derived protein 1; Scavenger receptor cysteine rich domain containing; DNA transposon derived genes	MDD
IMMP2L	3	IMP2 inner mitochondrial membrane peptidase-like (S. cerevisiae); Catalyzes the removal of transit peptides required for the targeting of proteins from the mitochondrial matrix, across the inner membrane, into the inter-membrane space. Known to process the nuclear encoded protein DIABLO; Belongs to the peptidase S26 family. IMP2 subfamily.	ADHD		ESR2	5	Nuclear receptor subfamily 3 group A member 2; Nuclear hormone receptor. Binds estrogens with an affinity similar to that of ESR1, and activates expression of reporter genes containing estrogen response elements (ERE) in an estrogen-dependent manner. Isoform beta-cx lacks ligand binding ability and has no or only very low ere binding activity resulting in the loss of ligand-dependent transactivat…	MDD
NKAIN2	3	Sodium/potassium-transporting ATPase subunit beta-1-interacting protein 2; Sodium/potassium transporting ATPase interacting 2	ADHD		ERBB4	5	V-erb-b2 avian erythroblastic leukemia viral oncogene homolog 4; Tyrosine-protein kinase that plays an essential role as cell surface receptor for neuregulins and EGF family members and regulates development of the heart, the central nervous system and the mammary gland, gene transcription, cell proliferation, differentiation, migration and apoptosis. Required for normal cardiac muscle differenti…	MDD
PDE4D	3	cAMP-specific 3',5'-cyclic phosphodiesterase 4D; Hydrolyzes the second messenger cAMP, which is a key regulator of many important physiological processes; Belongs to the cyclic nucleotide phosphodiesterase family. PDE4 subfamily.	ADHD		ABT1	5	Activator of basal transcription 1; Could be a novel TATA-binding protein (TBP) which can function as a basal transcription activator. Can act as a regulator of basal transcription for class II genes (By similarity); Belongs to the ESF2/ABP1 family.	MDD
ST3GAL3	3	ST3 beta-galactoside alpha-2,3-sialyltransferase 3; Sialyltransferases	ADHD		TCF4	4	Class B basic helix-loop-helix protein 19; Transcription factor that binds to the immunoglobulin enchancer Mu-E5/KE5-motif. Involved in the initiation of neuronal differentiation. Activates transcription by binding to the E box (5'-CANNTG-3'). Binds to the E-box present in the somatostatin receptor 2 initiator element (SSTR2-INR) to activate transcription (By similarity). Preferentially binds to …	MDD
ARTN	2	Neublastin; Ligand for the GFR-alpha-3-RET receptor complex but can also activate the GFR-alpha-1-RET receptor complex. Supports the survival of sensory and sympathetic peripheral neurons in culture and also supports the survival of dopaminergic neurons of the ventral mid-brain. Strong attractant of gut hematopoietic cells thus promoting the formation Peyer's patch-like structures, a major compon…	ADHD		PAX5	4	B-cell-specific transcription factor; May play an important role in B-cell differentiation as well as neural development and spermatogenesis. Involved in the regulation of the CD19 gene, a B-lymphoid-specific target gene; PRD class homeoboxes and pseudogenes	MDD
ATP2C2	2	ATPase, Ca++ transporting, type 2C, member 2; This magnesium-dependent enzyme catalyzes the hydrolysis of ATP coupled with the transport of calcium; ATPases Ca2+ transporting	ADHD		ITPR3	4	Inositol 1,4,5-trisphosphate receptor, type 3; Receptor for inositol 1,4,5-trisphosphate, a second messenger that mediates the release of intracellular calcium; Inositol 1,4,5-triphosphate receptors	MDD
ATP6V0B	2	ATPase, H+ transporting, lysosomal 21kDa, V0 subunit b; Proton-conducting pore forming subunit of the membrane integral V0 complex of vacuolar ATPase. V-ATPase is responsible for acidifying a variety of intracellular compartments in eukaryotic cells; V-type ATPases	ADHD		HSPA1A	4	Heat shock 70 kDa protein 1A; Molecular chaperone implicated in a wide variety of cellular processes, including protection of the proteome from stress, folding and transport of newly synthesized polypeptides, activation of proteolysis of misfolded proteins and the formation and dissociation of protein complexes. Plays a pivotal role in the protein quality control system, ensuring the correct fold…	MDD
BAIAP2	2	Brain-specific angiogenesis inhibitor 1-associated protein 2; Adapter protein that links membrane-bound small G- proteins to cytoplasmic effector proteins. Necessary for CDC42- mediated reorganization of the actin cytoskeleton and for RAC1- mediated membrane ruffling. Involved in the regulation of the actin cytoskeleton by WASF family members and the Arp2/3 complex. Plays a role in neurite growth…	ADHD		HMGN4	4	High mobility group nucleosomal binding domain 4; Belongs to the HMGN family.	MDD
DIRAS2	2	Distinct subgroup of the Ras family member 2; Displays low GTPase activity and exists predominantly in the GTP-bound form; Belongs to the small GTPase superfamily. Di-Ras family.	ADHD		FCF1	4	rRNA-processing protein FCF1 homolog; Essential protein involved in pre-rRNA processing and 40S ribosomal subunit assembly.	MDD
NDE1	2	Nuclear distribution protein nudE homolog 1; Required for centrosome duplication and formation and function of the mitotic spindle. Essential for the development of the cerebral cortex. May regulate the production of neurons by controlling the orientation of the mitotic spindle during division of cortical neuronal progenitors of the proliferative ventricular zone of the brain. Orientation of the …	ADHD		CNTNAP5	4	Contactin associated protein-like 5; May play a role in the correct development and proper functioning of the peripheral and central nervous system and be involved in cell adhesion and intercellular communication.	MDD
PTPRF	2	Protein tyrosine phosphatase, receptor type, F; Possible cell adhesion receptor. It possesses an intrinsic protein tyrosine phosphatase activity (PTPase) and dephosphorylates EPHA2 regulating its activity; Fibronectin type III domain containing	ADHD		TYK2	8	Non-receptor tyrosine-protein kinase TYK2; Probably involved in intracellular signal transduction by being involved in the initiation of type I IFN signaling. Phosphorylates the interferon-alpha/beta receptor alpha chain; FERM domain containing	MS
SERPINI1	2	Serpin peptidase inhibitor, clade I (neuroserpin), member 1; Serine protease inhibitor that inhibits plasminogen activators and plasmin but not thrombin. May be involved in the formation or reorganization of synaptic connections as well as for synaptic plasticity in the adult nervous system. May protect neurons from cell damage by tissue-type plasminogen activator (Probable); Serpin peptidase inh…	ADHD		STAT3	8	Signal transducer and activator of transcription 3 (acute-phase response factor); Signal transducer and transcription activator that mediates cellular responses to interleukins, KITLG/SCF, LEP and other growth factors. Once activated, recruits coactivators, such as NCOA1 or MED1, to the promoter region of the target gene. May mediate cellular responses to activated FGFR1, FGFR2, FGFR3 and FGFR4. …	MS
SLC6A9	2	Solute carrier family 6 (neurotransmitter transporter, glycine), member 9; Terminates the action of glycine by its high affinity sodium-dependent reuptake into presynaptic terminals. May play a role in regulation of glycine levels in NMDA receptor-mediated neurotransmission; Solute carriers	ADHD		MYC	8	V-myc avian myelocytomatosis viral oncogene homolog; Transcription factor that binds DNA in a non-specific manner, yet also specifically recognizes the core sequence 5'- CAC[GA]TG-3'. Activates the transcription of growth-related genes. Binds to the VEGFA promoter, promoting VEGFA production and subsequent sprouting angiogenesis; Basic helix-loop-helix proteins	MS
SV2C	2	Synaptic vesicle glycoprotein 2C; Plays a role in the control of regulated secretion in neural and endocrine cells, enhancing selectively low-frequency neurotransmission. Positively regulates vesicle fusion by maintaining the readily releasable pool of secretory vesicles (By similarity).	ADHD		CLEC16A	8	C-type lectin domain family 16, member A; Regulator of mitophagy through the upstream regulation of the RNF41/NRDP1-PRKN pathway. Mitophagy is a selective form of autophagy necessary for mitochondrial quality control. The RNF41/NRDP1-PRKN pathway regulates autophagosome-lysosome fusion during late mitophagy. May protect RNF41/NRDP1 from proteosomal degradation, RNF41/NRDP1 which regulates proteos…	MS
UNC13A	2	Unc-13 homolog A (C. elegans); Plays a role in vesicle maturation during exocytosis as a target of the diacylglycerol second messenger pathway. Involved in neurotransmitter release by acting in synaptic vesicle priming prior to vesicle fusion and participates in the activity-dependent refilling of readily releasable vesicle pool (RRP). Essential for synaptic vesicle maturation in most excitatory/…	ALS		CD40	8	Tumor necrosis factor receptor superfamily member 5; Receptor for TNFSF5/CD40LG. Transduces TRAF6- and MAP3K8-mediated signals that activate ERK in macrophages and B cells, leading to induction of immunoglobulin secretion.	MS
RPS26	2	Small ribosomal subunit protein eS26; Ribosomal protein S26; Belongs to the eukaryotic ribosomal protein eS26 family.	Anorexia		IRF8	7	Interferon consensus sequence-binding protein; Plays a role as a transcriptional activator or repressor. Specifically binds to the upstream regulatory region of type I IFN and IFN-inducible MHC class I genes (the interferon consensus sequence (ICS)). Plays a negative regulatory role in cells of the immune system. Involved in CD8(+) dendritic cell differentiation by forming a complex with the BATF…	MS
PA2G4	2	Proliferation-associated protein 2G4; May play a role in a ERBB3-regulated signal transduction pathway. Seems be involved in growth regulation. Acts a corepressor of the androgen receptor (AR) and is regulated by the ERBB3 ligand neuregulin-1/heregulin (HRG). Inhibits transcription of some E2F1-regulated promoters, probably by recruiting histone acetylase (HAT) activity. Binds RNA. Associates wit…	Anorexia		IL7R	7	Interleukin-7 receptor subunit alpha; Receptor for interleukin-7. Also acts as a receptor for thymic stromal lymphopoietin (TSLP); Belongs to the type I cytokine receptor family. Type 4 subfamily.	MS
TMEM33	3	Transmembrane protein 33; Acts as a regulator of the tubular endoplasmic reticulum (ER) network. Suppresses the RTN3/4-induced formation of the ER tubules. Positively regulates PERK-mediated and IRE1-mediated unfolded protein response signaling.	ASD		TNFAIP3	6	Tumor necrosis factor, alpha-induced protein 3; Ubiquitin-editing enzyme that contains both ubiquitin ligase and deubiquitinase activities. Involved in immune and inflammatory responses signaled by cytokines, such as TNF-alpha and IL-1 beta, or pathogens via Toll-like receptors (TLRs) through terminating NF-kappa-B activity. Essential component of a ubiquitin-editing protein complex, comprising a…	MS
SLC30A9	3	Solute carrier family 30 (zinc transporter), member 9; Acts as a zinc transporter involved in intracellular zinc homeostasis. Functions as a secondary coactivator for nuclear receptors by cooperating with p160 coactivators subtypes. Plays a role in transcriptional activation of Wnt-responsive genes (By similarity); Solute carriers	ASD		MAPK1	4	Extracellular signal-regulated kinase 2; Serine/threonine kinase which acts as an essential component of the MAP kinase signal transduction pathway. MAPK1/ERK2 and MAPK3/ERK1 are the 2 MAPKs which play an important role in the MAPK/ERK cascade. They participate also in a signaling cascade initiated by activated KIT and KITLG/SCF. Depending on the cellular context, the MAPK/ERK cascade mediates di…	MS
DCAF4L1	3	DDB1- and CUL4-associated factor 4-like protein 1; DDB1 and CUL4 associated factor 4 like 1; WD repeat domain containing	ASD		CD6	4	T-cell differentiation antigen CD6; Cell adhesion molecule that mediates cell-cell contacts and regulates T-cell responses via its interaction with ALCAM/CD166. Contributes to signaling cascades triggered by activation of the TCR/CD3 complex. Functions as costimulatory molecule; promotes T-cell activation and proliferation. Contributes to the formation and maturation of the immunological synapse.…	MS
C8orf74	3	Chromosome 8 open reading frame 74	ASD		CD58	4	Lymphocyte function-associated antigen 3; Ligand of the T-lymphocyte CD2 glycoprotein. This interaction is important in mediating thymocyte interactions with thymic epithelial cells, antigen-independent and -dependent interactions of T-lymphocytes with target cells and antigen- presenting cells and the T-lymphocyte rosetting with erythrocytes. In addition, the LFA-3/CD2 interaction may prime resp…	MS
BEND4	3	Coiled-coil domain-containing protein 4; BEN domain containing 4	ASD		TCF7	3	Transcription factor 7 (T-cell specific, HMG-box); Transcriptional activator involved in T-cell lymphocyte differentiation. Necessary for the survival of CD4(+) CD8(+) immature thymocytes. Isoforms lacking the N-terminal CTNNB1 binding domain cannot fulfill this role. Binds to the T- lymphocyte-specific enhancer element (5'-WWCAAAG-3') found in the promoter of the CD3E gene. May also act as feedb…	MS
ANK3	5	Ankyrin 3, node of Ranvier (ankyrin G); In skeletal muscle, required for costamere localization of DMD and betaDAG1 (By similarity). Membrane-cytoskeleton linker. May participate in the maintenance/targeting of ion channels and cell adhesion molecules at the nodes of Ranvier and axonal initial segments. Regulates KCNA1 channel activity in function of dietary Mg(2+) levels, and thereby contributes…	BIP		MMEL1	3	Membrane metallo-endopeptidase-like 1; Metalloprotease involved in sperm function, possibly by modulating the processes of fertilization and early embryonic development. Degrades a broad variety of small peptides with a preference for peptides shorter than 3 kDa containing neutral bulky aliphatic or aromatic amino acid residues. Shares the same substrate specificity with MME and cleaves peptides …	MS
TRANK1	5	Tetratricopeptide repeat and ankyrin repeat containing 1	BIP		IL12A	3	Cytotoxic lymphocyte maturation factor 35 kDa subunit; Cytokine that can act as a growth factor for activated T and NK cells, enhance the lytic activity of NK/lymphokine- activated Killer cells, and stimulate the production of IFN-gamma by resting PBMC; Interleukins	MS
CACNA1C	5	Calcium channel, L type, alpha-1 polypeptide, isoform 1, cardiac muscle; Voltage-sensitive calcium channels (VSCC) mediate the entry of calcium ions into excitable cells and are also involved in a variety of calcium-dependent processes, including muscle contraction, hormone or neurotransmitter release, gene expression, cell motility, cell division and cell death. The isoform alpha-1C gives rise t…	BIP		ZMIZ1	2	Zinc finger MIZ domain-containing protein 1; Acts as transcriptional coactivator. Increases ligand- dependent transcriptional activity of AR and promotes AR sumoylation. The stimulation of AR activity is dependent upon sumoylation. Involved in transcriptional activation of a subset of NOTCH1 target genes including MYC. Involved in thymocyte and T cell development (By similarity); Zinc fingers MIZ…	MS
NCAN	5	Chondroitin sulfate proteoglycan 3; May modulate neuronal adhesion and neurite growth during development by binding to neural cell adhesion molecules (NG-CAM and N-CAM). Chondroitin sulfate proteoglycan; binds to hyaluronic acid; Belongs to the aggrecan/versican proteoglycan family.	BIP		OLIG3	2	Class E basic helix-loop-helix protein 20; May determine the distinct specification program of class A neurons in the dorsal part of the spinal cord and suppress specification of class B neurons; Basic helix-loop-helix proteins	MS
SCN2A	4	Sodium channel, voltage-gated, type II, alpha subunit; Mediates the voltage-dependent sodium ion permeability of excitable membranes. Assuming opened or closed conformations in response to the voltage difference across the membrane, the protein forms a sodium-selective channel through which Na(+) ions may pass in accordance with their electrochemical gradient; Belongs to the sodium channel (TC 1.…	BIP		METTL1	2	tRNA (guanine(46)-N(7))-methyltransferase; Catalyzes the formation of N(7)-methylguanine at position 46 (m7G46) in tRNA; Methyltransferase like	MS
RIMS1	4	Regulating synaptic membrane exocytosis protein 1; Rab effector involved in exocytosis (By similarity). May act as scaffold protein that regulates neurotransmitter release at the active zone. Essential for maintaining normal probability of neurotransmitter release and for regulating release during short- term synaptic plasticity (By similarity). Plays a role in dendrite formation by melanocytes; …	BIP		BACH2	2	BTB and CNC homology 1, basic leucine zipper transcription factor 2; Transcriptional regulator that acts as repressor or activator (By similarity). Binds to Maf recognition elements (MARE) (By similarity). Plays an important role in coordinating transcription activation and repression by MAFK (By similarity). Induces apoptosis in response to oxidative stress through repression of the antiapoptoti…	MS
GRIN2A	3	Glutamate receptor, ionotropic, N-methyl D-aspartate 2A; Component of NMDA receptor complexes that function as heterotetrameric, ligand-gated ion channels with high calcium permeability and voltage-dependent sensitivity to magnesium. Channel activation requires binding of the neurotransmitter glutamate to the epsilon subunit, glycine binding to the zeta subunit, plus membrane depolarization to el…	BIP		MAPT	8	Microtubule-associated protein tau; Promotes microtubule assembly and stability, and might be involved in the establishment and maintenance of neuronal polarity. The C-terminus binds axonal microtubules while the N- terminus binds neural plasma membrane components, suggesting that tau functions as a linker protein between both. Axonal polarity is predetermined by TAU/MAPT localization (in the neu…	PD
LMAN2L	2	Lectin, mannose-binding 2-like; May be involved in the regulation of export from the endoplasmic reticulum of a subset of glycoproteins. May function as a regulator of ERGIC-53.	BIP		MCCC1	7	Methylcrotonoyl-CoA carboxylase subunit alpha, mitochondrial; Biotin-attachment subunit of the 3-methylcrotonyl-CoA carboxylase, an enzyme that catalyzes the conversion of 3- methylcrotonyl-CoA to 3-methylglutaconyl-CoA, a critical step for leucine and isovaleric acid catabolism.	PD
ADCY2	2	Adenylate cyclase 2 (brain); Catalyzes the formation of the signaling molecule cAMP in response to G-protein signaling. Down-stream signaling cascades mediate changes in gene expression patterns and lead to increased IL6 production. Functions in signaling cascades downstream of the muscarinic acetylcholine receptors (By similarity); Belongs to the adenylyl cyclase class-4/guanylyl cyclase family.	BIP		TMEM175	5	Endosomal/lysosomal potassium channel TMEM175; Organelle-specific potassium channel specifically responsible for potassium conductance in endosomes and lysosomes. Forms a potassium-permeable leak-like channel, which regulates lumenal pH stability and is required for autophagosome-lysosome fusion. Constitutes the major lysosomal potassium channel.	PD
SHANK2	2	SH3 and multiple ankyrin repeat domains protein 2; Seems to be an adapter protein in the postsynaptic density (PSD) of excitatory synapses that interconnects receptors of the postsynaptic membrane including NMDA-type and metabotropic glutamate receptors, and the actin-based cytoskeleton. May play a role in the structural and functional organization of the dendritic spine and synaptic junction; Be…	BIP		SPPL2C	5	Signal peptide peptidase like 2C; Intramembrane-cleaving aspartic protease (I-CLiP) that may be able to cleave type II membrane signal peptides in the hydrophobic plane of the membrane.	PD
SCN2A	5	Sodium channel, voltage-gated, type II, alpha subunit; Mediates the voltage-dependent sodium ion permeability of excitable membranes. Assuming opened or closed conformations in response to the voltage difference across the membrane, the protein forms a sodium-selective channel through which Na(+) ions may pass in accordance with their electrochemical gradient; Belongs to the sodium channel (TC 1.…	Epilepsy		KANSL1	5	KAT8 regulatory NSL complex subunit 1; As part of the NSL complex it is involved in acetylation of nucleosomal histone H4 on several lysine residues and therefore may be involved in the regulation of transcription.	PD
SCN1A	5	Sodium channel, voltage-gated, type I, alpha subunit; Mediates the voltage-dependent sodium ion permeability of excitable membranes. Assuming opened or closed conformations in response to the voltage difference across the membrane, the protein forms a sodium-selective channel through which Na(+) ions may pass in accordance with their electrochemical gradient. Plays a key role in brain, probably b…	Epilepsy		CRHR1	5	Corticotropin releasing hormone receptor 1; G-protein coupled receptor for CRH (corticotropin- releasing factor) and UCN (urocortin). Has high affinity for CRH and UCN. Ligand binding causes a conformation change that triggers signaling via guanine nucleotide-binding proteins (G proteins) and down-stream effectors, such as adenylate cyclase. Promotes the activation of adenylate cyclase, leading t…	PD
SCN3A	2	Sodium channel, voltage-gated, type III, alpha subunit; Mediates the voltage-dependent sodium ion permeability of excitable membranes. Assuming opened or closed conformations in response to the voltage difference across the membrane, the protein forms a sodium-selective channel through which Na(+) ions may pass in accordance with their electrochemical gradient; Sodium voltage-gated channel alpha …	Epilepsy		STH	4	Saitohin	PD
PNPO	2	Pyridoxamine 5'-phosphate oxidase; Catalyzes the oxidation of either pyridoxine 5'- phosphate (PNP) or pyridoxamine 5'-phosphate (PMP) into pyridoxal 5'-phosphate (PLP).	Epilepsy		GBA	4	D-glucosyl-N-acylsphingosine glucohydrolase; Glucosylceramidase beta	PD
BCL11A	2	Ecotropic viral integration site 9 protein homolog; Transcription factor associated with the BAF SWI/SNF chromatin remodeling complex (By similarity). Repressor of fetal hemoglobin (HbF) level. Involved in brain development. Functions as a myeloid and B-cell proto-oncogene. May play important roles in leukemogenesis and hematopoiesis. Essential factor in lymphopoiesis required for B- cell formati…	Epilepsy		DGKQ	4	Diacylglycerol kinase, theta 110kDa; Phosphorylates diacylglycerol (DAG) to generate phosphatidic acid (PA). May regulate the activity of protein kinase C by controlling the balance between these two signaling lipids. Activated in the nucleus in response to alpha-thrombin and nerve growth factor (By similarity). May be involved in cAMP- induced activation of NR5A1 and subsequent steroidogenic gen…	PD
EP300	22	Protein propionyltransferase p300; Functions as histone acetyltransferase and regulates transcription via chromatin remodeling. Acetylates all four core histones in nucleosomes. Histone acetylation gives an epigenetic tag for transcriptional activation. Mediates cAMP-gene regulation by binding specifically to phosphorylated CREB protein. Mediates acetylation of histone H3 at 'Lys-122' (H3K122ac),…	MDD		TMEM163	2	Transmembrane protein 163; May bind zinc and other divalent cations and recruit them to vesicular organelles.	PD
HIST1H2BO	14	Histone cluster 1, H2bo; Core component of nucleosome. Nucleosomes wrap and compact DNA into chromatin, limiting DNA accessibility to the cellular machineries which require DNA as a template. Histones thereby play a central role in transcription regulation, DNA repair, DNA replication and chromosomal stability. DNA accessibility is regulated via a complex set of post-translational modifications o…	MDD		ITIH4	2	Inter-alpha-trypsin inhibitor family heavy chain-related protein; Type II acute-phase protein (APP) involved in inflammatory responses to trauma. May also play a role in liver development or regeneration.	PD
SF3B1	13	Pre-mRNA-splicing factor SF3b 155 kDa subunit; Involved in pre-mRNA splicing as a component of the splicing factor SF3B complex. SF3B complex is required for 'A' complex assembly formed by the stable binding of U2 snRNP to the branchpoint sequence (BPS) in pre-mRNA. Sequence independent binding of SF3A/SF3B complex upstream of the branch site is essential, it may anchor U2 snRNP to the pre-mRNA. …	MDD		FAM47E	2	Family with sequence similarity 47 member E	PD
HIST1H2BN	13	Histone cluster 1, H2bn; Core component of nucleosome. Nucleosomes wrap and compact DNA into chromatin, limiting DNA accessibility to the cellular machineries which require DNA as a template. Histones thereby play a central role in transcription regulation, DNA repair, DNA replication and chromosomal stability. DNA accessibility is regulated via a complex set of post-translational modifications o…	MDD		ARHGAP27	2	CIN85-associated multi-domain-containing Rho GTPase-activating protein 1; Rho GTPase-activating protein which may be involved in clathrin-mediated endocytosis. GTPase activators for the Rho-type GTPases act by converting them to an inactive GDP-bound state. Has activity toward CDC42 and RAC1 (By similarity); Pleckstrin homology domain containing	PD
HIST1H2BL	13	Histone cluster 1, H2bl; Core component of nucleosome. Nucleosomes wrap and compact DNA into chromatin, limiting DNA accessibility to the cellular machineries which require DNA as a template. Histones thereby play a central role in transcription regulation, DNA repair, DNA replication and chromosomal stability. DNA accessibility is regulated via a complex set of post-translational modifications o…	MDD		EP300	34	Protein propionyltransferase p300; Functions as histone acetyltransferase and regulates transcription via chromatin remodeling. Acetylates all four core histones in nucleosomes. Histone acetylation gives an epigenetic tag for transcriptional activation. Mediates cAMP-gene regulation by binding specifically to phosphorylated CREB protein. Mediates acetylation of histone H3 at 'Lys-122' (H3K122ac),…	SCZ
RHOA	12	Ras homolog family member A; Regulates a signal transduction pathway linking plasma membrane receptors to the assembly of focal adhesions and actin stress fibers. Involved in a microtubule-dependent signal that is required for the myosin contractile ring formation during cell cycle cytokinesis. Plays an essential role in cleavage furrow formation. Required for the apical junction formation of ker…	MDD		PPP1CC	20	Serine/threonine-protein phosphatase PP1-gamma catalytic subunit; Protein phosphatase that associates with over 200 regulatory proteins to form highly specific holoenzymes which dephosphorylate hundreds of biological targets. Protein phosphatase 1 (PP1) is essential for cell division, and participates in the regulation of glycogen metabolism, muscle contractility and protein synthesis. Dephosphor…	SCZ
RBFOX1	11	RNA binding protein, fox-1 homolog (C. elegans) 1; RNA-binding protein that regulates alternative splicing events by binding to 5'-UGCAUGU-3' elements. Regulates alternative splicing of tissue-specific exons and of differentially spliced exons during erythropoiesis.	MDD		RELA	18	Nuclear factor of kappa light polypeptide gene enhancer in B-cells 3; NF-kappa-B is a pleiotropic transcription factor present in almost all cell types and is the endpoint of a series of signal transduction events that are initiated by a vast array of stimuli related to many biological processes such as inflammation, immunity, differentiation, cell growth, tumorigenesis and apoptosis. NF-kappa-B …	SCZ
HIST1H4L	10	Histone cluster 1, H4l; Core component of nucleosome. Nucleosomes wrap and compact DNA into chromatin, limiting DNA accessibility to the cellular machineries which require DNA as a template. Histones thereby play a central role in transcription regulation, DNA repair, DNA replication and chromosomal stability. DNA accessibility is regulated via a complex set of post-translational modifications of…	MDD		CDC20	18	Cell division cycle protein 20 homolog; Required for full ubiquitin ligase activity of the anaphase promoting complex/cyclosome (APC/C) and may confer substrate specificity upon the complex. Is regulated by MAD2L1: in metaphase the MAD2L1-CDC20-APC/C ternary complex is inactive and in anaphase the CDC20-APC/C binary complex is active in degrading substrates. The CDC20-APC/C complex positively reg…	SCZ
HIST1H3J	9	Histone cluster 1, H3j; Core component of nucleosome. Nucleosomes wrap and compact DNA into chromatin, limiting DNA accessibility to the cellular machineries which require DNA as a template. Histones thereby play a central role in transcription regulation, DNA repair, DNA replication and chromosomal stability. DNA accessibility is regulated via a complex set of post-translational modifications of…	MDD		PSMA4	17	Proteasome (prosome, macropain) subunit, alpha type, 4; Component of the 20S core proteasome complex involved in the proteolytic degradation of most intracellular proteins. This complex plays numerous essential roles within the cell by associating with different regulatory particles. Associated with two 19S regulatory particles, forms the 26S proteasome and thus participates in the ATP-dependent …	SCZ
HIST1H3I	9	Histone cluster 1, H3i; Core component of nucleosome. Nucleosomes wrap and compact DNA into chromatin, limiting DNA accessibility to the cellular machineries which require DNA as a template. Histones thereby play a central role in transcription regulation, DNA repair, DNA replication and chromosomal stability. DNA accessibility is regulated via a complex set of post-translational modifications of…	MDD		CACNB2	17	Voltage-dependent L-type calcium channel subunit beta-2; The beta subunit of voltage-dependent calcium channels contributes to the function of the calcium channel by increasing peak calcium current, shifting the voltage dependencies of activation and inactivation, modulating G protein inhibition and controlling the alpha-1 subunit membrane targeting.	SCZ
HIST1H2AL	9	Histone cluster 1, H2al; Core component of nucleosome. Nucleosomes wrap and compact DNA into chromatin, limiting DNA accessibility to the cellular machineries which require DNA as a template. Histones thereby play a central role in transcription regulation, DNA repair, DNA replication and chromosomal stability. DNA accessibility is regulated via a complex set of post-translational modifications o…	MDD		NHP2L1	16	NHP2 non-histone chromosome protein 2-like 1 (S. cerevisiae); Binds to the 5'-stem-loop of U4 snRNA and may play a role in the late stage of spliceosome assembly. The protein undergoes a conformational change upon RNA-binding.	SCZ
HIST1H1B	9	Histone cluster 1, H1b; Histone H1 protein binds to linker DNA between nucleosomes forming the macromolecular structure known as the chromatin fiber. Histones H1 are necessary for the condensation of nucleosome chains into higher-order structured fibers. Acts also as a regulator of individual gene transcription through chromatin remodeling, nucleosome spacing and DNA methylation (By similarity).	MDD		PPP4C	15	Serine/threonine-protein phosphatase 4 catalytic subunit; Protein phosphatase that is involved in many processes such as microtubule organization at centrosomes, maturation of spliceosomal snRNPs, apoptosis, DNA repair, tumor necrosis factor (TNF)-alpha signaling, activation of c-Jun N-terminal kinase MAPK8, regulation of histone acetylation, DNA damage checkpoint signaling, NF-kappa-B activation…	SCZ
PAX6	8	Aniridia type II protein; Transcription factor with important functions in the development of the eye, nose, central nervous system and pancreas. Required for the differentiation of pancreatic islet alpha cells (By similarity). Competes with PAX4 in binding to a common element in the glucagon, insulin and somatostatin promoters. Regulates specification of the ventral neuron subtypes by establishi…	MDD		RBX1	14	Ring-box 1, E3 ubiquitin protein ligase; E3 ubiquitin ligase component of multiple cullin-RING- based E3 ubiquitin-protein ligase (CRLs) complexes which mediate the ubiquitination and subsequent proteasomal degradation of target proteins, including proteins involved in cell cycle progression, signal transduction, transcription and transcription- coupled nucleotide excision repair. CRLs complexes …	SCZ
GRM5	8	Glutamate receptor, metabotropic 5; G-protein coupled receptor for glutamate. Ligand binding causes a conformation change that triggers signaling via guanine nucleotide-binding proteins (G proteins) and modulates the activity of down-stream effectors. Signaling activates a phosphatidylinositol-calcium second messenger system and generates a calcium-activated chloride current. Plays an important r…	MDD		SF3B1	13	Pre-mRNA-splicing factor SF3b 155 kDa subunit; Involved in pre-mRNA splicing as a component of the splicing factor SF3B complex. SF3B complex is required for 'A' complex assembly formed by the stable binding of U2 snRNP to the branchpoint sequence (BPS) in pre-mRNA. Sequence independent binding of SF3A/SF3B complex upstream of the branch site is essential, it may anchor U2 snRNP to the pre-mRNA. …	SCZ
DRD2	8	D(2) dopamine receptor; Dopamine receptor whose activity is mediated by G proteins which inhibit adenylyl cyclase; Belongs to the G-protein coupled receptor 1 family.	MDD		PPP2R2A	13	Serine/threonine-protein phosphatase 2A 55 kDa regulatory subunit B alpha isoform; The B regulatory subunit might modulate substrate selectivity and catalytic activity, and also might direct the localization of the catalytic enzyme to a particular subcellular compartment; Protein phosphatase 2 regulatory subunits	SCZ
PLCG1	7	1-phosphatidylinositol 4,5-bisphosphate phosphodiesterase gamma-1; Mediates the production of the second messenger molecules diacylglycerol (DAG) and inositol 1,4,5-trisphosphate (IP3). Plays an important role in the regulation of intracellular signaling cascades. Becomes activated in response to ligand- mediated activation of receptor-type tyrosine kinases, such as PDGFRA, PDGFRB, FGFR1, FGFR2, …	MDD		KAT5	13	Histone acetyltransferase HTATIP; Catalytic subunit of the NuA4 histone acetyltransferase complex which is involved in transcriptional activation of select genes principally by acetylation of nucleosomal histones H4 and H2A. This modification may both alter nucleosome-DNA interactions and promote interaction of the modified histones with other proteins which positively regulate transcription. Thi…	SCZ
PGBD1	7	PiggyBac transposable element-derived protein 1; Scavenger receptor cysteine rich domain containing; DNA transposon derived genes	MDD		GRIN2A	13	Glutamate receptor, ionotropic, N-methyl D-aspartate 2A; Component of NMDA receptor complexes that function as heterotetrameric, ligand-gated ion channels with high calcium permeability and voltage-dependent sensitivity to magnesium. Channel activation requires binding of the neurotransmitter glutamate to the epsilon subunit, glycine binding to the zeta subunit, plus membrane depolarization to el…	SCZ
KMT2A	7	Myeloid/lymphoid or mixed-lineage leukemia protein 1; Histone methyltransferase that plays an essential role in early development and hematopoiesis. Catalytic subunit of the MLL1/MLL complex, a multiprotein complex that mediates both methylation of 'Lys-4' of histone H3 (H3K4me) complex and acetylation of 'Lys-16' of histone H4 (H4K16ac). In the MLL1/MLL complex, it specifically mediates H3K4me, …	MDD		CNNM2	13	Cyclin and CBS domain divalent metal cation transport mediator 2; Divalent metal cation transporter. Mediates transport of divalent metal cations in an order of Mg(2+) > Co(2+) > Mn(2+) > Sr(2+) > Ba(2+) > Cu(2+) > Fe(2+) (By similarity).	SCZ
HSPA1A	7	Heat shock 70 kDa protein 1A; Molecular chaperone implicated in a wide variety of cellular processes, including protection of the proteome from stress, folding and transport of newly synthesized polypeptides, activation of proteolysis of misfolded proteins and the formation and dissociation of protein complexes. Plays a pivotal role in the protein quality control system, ensuring the correct fold…	MDD		CKAP5	13	Colonic and hepatic tumor overexpressed gene protein; Binds to the plus end of microtubules and regulates microtubule dynamics and microtubule organization. Acts as processive microtubule polymerase. Promotes cytoplasmic microtubule nucleation and elongation. Plays a major role in organizing spindle poles. In spindle formation protects kinetochore microtubules from depolymerization by KIF2C and h…	SCZ
HLA-DQB1	7	HLA class II histocompatibility antigen, DQ beta 1 chain; Binds peptides derived from antigens that access the endocytic route of antigen presenting cells (APC) and presents them on the cell surface for recognition by the CD4 T-cells. The peptide binding cleft accommodates peptides of 10-30 residues. The peptides presented by MHC class II molecules are generated mostly by degradation of proteins …	MDD		RANGAP1	12	Ran GTPase activating protein 1; GTPase activator for the nuclear Ras-related regulatory protein Ran, converting it to the putatively inactive GDP-bound state.	SCZ
HLA-DQA1	7	Major histocompatibility complex, class II, DQ alpha 1; Belongs to the MHC class II family.	MDD		HSPA9	12	Heat shock 70kDa protein 9 (mortalin); Chaperone protein which plays an important role in mitochondrial iron-sulfur cluster (ISC) biogenesis. Interacts with and stabilizes ISC cluster assembly proteins FXN, NFU1, NFS1 and ISCU. Regulates erythropoiesis via stabilization of ISC assembly. May play a role in the control of cell proliferation and cellular aging (By similarity); Belongs to the heat sh…	SCZ
HIST1H2BF	7	Histone cluster 1, H2bf; Core component of nucleosome. Nucleosomes wrap and compact DNA into chromatin, limiting DNA accessibility to the cellular machineries which require DNA as a template. Histones thereby play a central role in transcription regulation, DNA repair, DNA replication and chromosomal stability. DNA accessibility is regulated via a complex set of post-translational modifications o…	MDD		GATAD2A	12	GATA zinc finger domain-containing protein 2A; Transcriptional repressor. Enhances MBD2-mediated repression. Efficient repression requires the presence of GATAD2B; GATA zinc finger domain containing	SCZ
ERBB4	7	V-erb-b2 avian erythroblastic leukemia viral oncogene homolog 4; Tyrosine-protein kinase that plays an essential role as cell surface receptor for neuregulins and EGF family members and regulates development of the heart, the central nervous system and the mammary gland, gene transcription, cell proliferation, differentiation, migration and apoptosis. Required for normal cardiac muscle differenti…	MDD		RPS17	11	Small ribosomal subunit protein eS17; Ribosomal protein S17	SCZ
CSMD1	7	CUB and sushi domain-containing protein 1; Potential suppressor of squamous cell carcinomas; Protein phosphatase 1 regulatory subunits	MDD		NT5C2	11	Cytosolic purine 5'-nucleotidase; May have a critical role in the maintenance of a constant composition of intracellular purine/pyrimidine nucleotides in cooperation with other nucleotidases. Preferentially hydrolyzes inosine 5'-monophosphate (IMP) and other purine nucleotides; 5'-nucleotidases	SCZ
ZMAT2	6	Zinc finger matrin-type 2; Spliceosomal B complex	MDD		ETF1	11	Eukaryotic peptide chain release factor subunit 1; Directs the termination of nascent peptide synthesis (translation) in response to the termination codons UAA, UAG and UGA. Component of the transient SURF complex which recruits UPF1 to stalled ribosomes in the context of nonsense-mediated decay (NMD) of mRNAs containing premature stop codons.	SCZ
ZKSCAN4	6	Zinc finger protein with KRAB and SCAN domains 4; May be involved in the transcriptional activation of MDM2 and EP300 genes; Belongs to the krueppel C2H2-type zinc-finger protein family.	MDD		SMG6	10	SMG6 nonsense mediated mRNA decay factor; Component of the telomerase ribonucleoprotein (RNP) complex that is essential for the replication of chromosome termini. May have a general role in telomere regulation. Promotes in vitro the ability of TERT to elongate telomeres. Overexpression induces telomere uncapping, chromosomal end-to-end fusions (telomeric DNA persists at the fusion points) and did…	SCZ
TOP1	6	Topoisomerase (DNA) I; Releases the supercoiling and torsional tension of DNA introduced during the DNA replication and transcription by transiently cleaving and rejoining one strand of the DNA duplex. Introduces a single-strand break via transesterification at a target site in duplex DNA. The scissile phosphodiester is attacked by the catalytic tyrosine of the enzyme, resulting in the formation …	MDD		SLC32A1	10	Solute carrier family 32 (GABA vesicular transporter), member 1; Involved in the uptake of GABA and glycine into the synaptic vesicles; Solute carriers	SCZ
PSEN2	6	Presenilin 2; Probable catalytic subunit of the gamma-secretase complex, an endoprotease complex that catalyzes the intramembrane cleavage of integral membrane proteins such as Notch receptors and APP (amyloid-beta precursor protein). Requires the other members of the gamma-secretase complex to have a protease activity. May play a role in intracellular signaling and gene expression or in linking …	MDD		SDCCAG8	10	Centrosomal colon cancer autoantigen protein; Plays a role in the establishment of cell polarity and epithelial lumen formation (By similarity). May play a role in ciliogenesis; Bardet-Biedl syndrome associated	SCZ
NEGR1	6	Neuronal growth regulator 1; May be involved in cell-adhesion. May function as a trans-neural growth-promoting factor in regenerative axon sprouting in the mammalian brain (By similarity); Belongs to the immunoglobulin superfamily. IgLON family.	MDD		PRPF3	10	U4/U6 small nuclear ribonucleoprotein Prp3; Participates in pre-mRNA splicing. Part of the U4/U5/U6 tri-snRNP complex, one of the building blocks of the spliceosome; U4/U6 small nucleolar ribonucleoprotein	SCZ
MEF2C	6	Myocyte-specific enhancer factor 2C; Transcription activator which binds specifically to the MEF2 element present in the regulatory regions of many muscle- specific genes. Controls cardiac morphogenesis and myogenesis, and is also involved in vascular development. Plays an essential role in hippocampal-dependent learning and memory by suppressing the number of excitatory synapses and thus regulat…	MDD		KDM4A	10	JmjC domain-containing histone demethylation protein 3A; Histone demethylase that specifically demethylates 'Lys- 9' and 'Lys-36' residues of histone H3, thereby playing a central role in histone code. Does not demethylate histone H3 'Lys-4', H3 'Lys-27' nor H4 'Lys-20'. Demethylates trimethylated H3 'Lys-9' and H3 'Lys-36' residue, while it has no activity on mono- and dimethylated residues. Dem…	SCZ
LRFN5	6	Leucine-rich repeat and fibronectin type-III domain-containing protein 5; Cell adhesion molecule that mediates homophilic cell- cell adhesion in a Ca(2+)-independent manner. Promotes neurite outgrowth in hippocampal neurons; Belongs to the LRFN family.	MDD		INO80E	10	Coiled-coil domain-containing protein 95; Putative regulatory component of the chromatin remodeling INO80 complex which is involved in transcriptional regulation, DNA replication and probably DNA repair.	SCZ
KLC1	6	Kinesin light chain 1; Kinesin is a microtubule-associated force-producing protein that may play a role in organelle transport. The light chain may function in coupling of cargo to the heavy chain or in the modulation of its ATPase activity; Tetratricopeptide repeat domain containing	MDD		F2	10	Coagulation factor II (thrombin); Thrombin, which cleaves bonds after Arg and Lys, converts fibrinogen to fibrin and activates factors V, VII, VIII, XIII, and, in complex with thrombomodulin, protein C. Functions in blood homeostasis, inflammation and wound healing; Belongs to the peptidase S1 family.	SCZ
HTT	6	Huntington disease protein; May play a role in microtubule-mediated transport or vesicle function; Belongs to the huntingtin family.	MDD		EGR1	10	Nerve growth factor-induced protein A; Transcriptional regulator. Recognizes and binds to the DNA sequence 5'-GCG(T/G)GGGCG-3'(EGR-site) in the promoter region of target genes (By similarity). Binds double- stranded target DNA, irrespective of the cytosine methylation status. Regulates the transcription of numerous target genes, and thereby plays an important role in regulating the response to gr…	SCZ
ESR2	6	Nuclear receptor subfamily 3 group A member 2; Nuclear hormone receptor. Binds estrogens with an affinity similar to that of ESR1, and activates expression of reporter genes containing estrogen response elements (ERE) in an estrogen-dependent manner. Isoform beta-cx lacks ligand binding ability and has no or only very low ere binding activity resulting in the loss of ligand-dependent transactivat…	MDD		DOC2A	10	Double C2-like domain-containing protein alpha; Calcium sensor which most probably regulates fusion of vesicles with membranes. Binds calcium and phospholipids. May be involved in calcium dependent neurotransmitter release through the interaction with UNC13A. May be involved in calcium-dependent spontaneous release of neurotransmitter in absence of action potentials in neuronal cells. Regulates C…	SCZ
CDH9	6	Cadherin 9, type 2 (T1-cadherin); Cadherins are calcium-dependent cell adhesion proteins. They preferentially interact with themselves in a homophilic manner in connecting cells; cadherins may thus contribute to the sorting of heterogeneous cell types.	MDD		DDB2	10	Damage-specific DNA binding protein 2, 48kDa; Required for DNA repair. Binds to DDB1 to form the UV- damaged DNA-binding protein complex (the UV-DDB complex). The UV- DDB complex may recognize UV-induced DNA damage and recruit proteins of the nucleotide excision repair pathway (the NER pathway) to initiate DNA repair. The UV-DDB complex preferentially binds to cyclobutane pyrimidine dimers (CPD),…	SCZ
VRK2	5	Serine/threonine-protein kinase VRK2; Serine/threonine kinase that regulates several signal transduction pathways. Isoform 1 modulates the stress response to hypoxia and cytokines, such as interleukin-1 beta (IL1B) and this is dependent on its interaction with MAPK8IP1, which assembles mitogen-activated protein kinase (MAPK) complexes. Inhibition of signal transmission mediated by the assembly of…	MDD		ATF4	10	Tax-responsive enhancer element-binding protein 67; Transcriptional activator. Binds the cAMP response element (CRE) (consensus: 5'-GTGACGT[AC][AG]-3'), a sequence present in many viral and cellular promoters. Cooperates with FOXO1 in osteoblasts to regulate glucose homeostasis through suppression of beta-cell production and decrease in insulin production (By similarity). It binds to a Tax-respon…	SCZ
TCF4	5	Class B basic helix-loop-helix protein 19; Transcription factor that binds to the immunoglobulin enchancer Mu-E5/KE5-motif. Involved in the initiation of neuronal differentiation. Activates transcription by binding to the E box (5'-CANNTG-3'). Binds to the E-box present in the somatostatin receptor 2 initiator element (SSTR2-INR) to activate transcription (By similarity). Preferentially binds to …	MDD		ACTR5	10	ARP5 actin-related protein 5 homolog (yeast); Proposed core component of the chromatin remodeling INO80 complex which is involved in transcriptional regulation, DNA replication and probably DNA repair. Involved in DNA double-strand break repair and UV-damage excision repair; Belongs to the actin family. ARP5 subfamily.	SCZ
RFWD2	5	Ring finger and WD repeat domain 2, E3 ubiquitin protein ligase; E3 ubiquitin-protein ligase that mediates ubiquitination and subsequent proteasomal degradation of target proteins. E3 ubiquitin ligases accept ubiquitin from an E2 ubiquitin- conjugating enzyme in the form of a thioester and then directly transfers the ubiquitin to targeted substrates. Involved in JUN ubiquitination and degradation…	MDD		ACTR1A	10	ARP1 actin-related protein 1 homolog A, centractin alpha (yeast); Component of a multi-subunit complex involved in microtubule based vesicle motility. It is associated with the centrosome; Actin related proteins	SCZ
PPID	5	40 kDa peptidyl-prolyl cis-trans isomerase; PPIases accelerate the folding of proteins. It catalyzes the cis-trans isomerization of proline imidic peptide bonds in oligopeptides. Proposed to act as a co-chaperone in HSP90 complexes such as in unligated steroid receptors heterocomplexes. Different co-chaperones seem to compete for association with HSP90 thus establishing distinct HSP90-co-chaperon…	MDD		ZNF804A	9	Zinc finger protein 804A	SCZ
ITPR3	5	Inositol 1,4,5-trisphosphate receptor, type 3; Receptor for inositol 1,4,5-trisphosphate, a second messenger that mediates the release of intracellular calcium; Inositol 1,4,5-triphosphate receptors	MDD		YJEFN3	9	YjeF N-terminal domain-containing protein 3; May play a role in spermiogenesis and oogenesis.	SCZ
HLA-B	5	HLA class I histocompatibility antigen, B-7 alpha chain; Involved in the presentation of foreign antigens to the immune system; C1-set domain containing	MDD		XRCC6	9	X-ray repair complementing defective repair in Chinese hamster cells 6; Single-stranded DNA-dependent ATP-dependent helicase. Has a role in chromosome translocation. The DNA helicase II complex binds preferentially to fork-like ends of double-stranded DNA in a cell cycle-dependent manner. It works in the 3'-5' direction. Binding to DNA may be mediated by XRCC6. Involved in DNA non-homologous end …	SCZ
FCF1	5	rRNA-processing protein FCF1 homolog; Essential protein involved in pre-rRNA processing and 40S ribosomal subunit assembly.	MDD		TCF4	9	Class B basic helix-loop-helix protein 19; Transcription factor that binds to the immunoglobulin enchancer Mu-E5/KE5-motif. Involved in the initiation of neuronal differentiation. Activates transcription by binding to the E box (5'-CANNTG-3'). Binds to the E-box present in the somatostatin receptor 2 initiator element (SSTR2-INR) to activate transcription (By similarity). Preferentially binds to …	SCZ
EPHB2	5	Developmentally-regulated Eph-related tyrosine kinase; Receptor tyrosine kinase which binds promiscuously transmembrane ephrin-B family ligands residing on adjacent cells, leading to contact-dependent bidirectional signaling into neighboring cells. The signaling pathway downstream of the receptor is referred to as forward signaling while the signaling pathway downstream of the ephrin ligand is re…	MDD		SUGP1	9	SURP and G-patch domain-containing protein 1; Plays a role in pre-mRNA splicing; G-patch domain containing	SCZ
CTNND1	5	Catenin (cadherin-associated protein), delta 1; Binds to and inhibits the transcriptional repressor ZBTB33, which may lead to activation of target genes of the Wnt signaling pathway (By similarity). Associates with and regulates the cell adhesion properties of both C-, E- and N-cadherins, being critical for their surface stability. Implicated both in cell transformation by SRC and in ligand-induc…	MDD		RRAS	9	Related RAS viral (r-ras) oncogene homolog; Regulates the organization of the actin cytoskeleton. With OSPBL3, modulates integrin beta-1 (ITGB1) activity; Belongs to the small GTPase superfamily. Ras family.	SCZ
CTNNA3	5	Catenin (cadherin-associated protein), alpha 3; May be involved in formation of stretch-resistant cell- cell adhesion complexes; Alpha catenins	MDD		PPP1R3B	9	Hepatic glycogen-targeting protein phosphatase 1 regulatory subunit GL; Acts as a glycogen-targeting subunit for phosphatase PP1. Facilitates interaction of the PP1 with enzymes of the glycogen metabolism and regulates its activity. Suppresses the rate at which PP1 dephosphorylates (inactivates) glycogen phosphorylase and enhances the rate at which it activates glycogen synthase and therefore lim…	SCZ
AREL1	5	Apoptosis-resistant HECT-type E3 ubiquitin transferase 1; E3 ubiquitin-protein ligase which accepts ubiquitin from an E2 ubiquitin-conjugating enzyme in the form of a thioester and then directly transfers the ubiquitin to targeted substrates. Inhibits apoptosis by ubiquitinating and targeting for degradation a number of proapoptotic proteins including DIABLO/SMAC, HTRA2 and SEPT4/ARTS which are r…	MDD		PHF5A	9	PHD finger-like domain-containing protein 5A; Involved with the PAF1 complex (PAF1C) in transcriptional elongation by RNA polymerase II, and in regulation of development and maintenance of embryonic stem cell (ESC) pluripotency. Required for maintenance of ESCs self-renewal and cellular reprogramming of stem cells. Maintains pluripotency by recruiting and stabilizing PAF1C on pluripotency genes l…	SCZ
ABT1	5	Activator of basal transcription 1; Could be a novel TATA-binding protein (TBP) which can function as a basal transcription activator. Can act as a regulator of basal transcription for class II genes (By similarity); Belongs to the ESF2/ABP1 family.	MDD		NCK1	9	SH2/SH3 adaptor protein NCK-alpha; Adapter protein which associates with tyrosine- phosphorylated growth factor receptors, such as KDR and PDGFRB, or their cellular substrates. Maintains low levels of EIF2S1 phosphorylation by promoting its dephosphorylation by PP1. Plays a role in the DNA damage response, not in the detection of the damage by ATM/ATR, but for efficient activation of downstream e…	SCZ
UBE2M	4	Ubiquitin-conjugating enzyme E2 M; Accepts the ubiquitin-like protein NEDD8 from the UBA3- NAE1 E1 complex and catalyzes its covalent attachment to other proteins. The specific interaction with the E3 ubiquitin ligase RBX1, but not RBX2, suggests that the RBX1-UBE2M complex neddylates specific target proteins, such as CUL1, CUL2, CUL3 and CUL4. Involved in cell proliferation.	MDD		MCL1	9	Induced myeloid leukemia cell differentiation protein Mcl-1; Involved in the regulation of apoptosis versus cell survival, and in the maintenance of viability but not of proliferation. Mediates its effects by interactions with a number of other regulators of apoptosis. Isoform 1 inhibits apoptosis. Isoform 2 promotes apoptosis; Belongs to the Bcl-2 family.	SCZ
TTC12	4	Tetratricopeptide repeat domain containing	MDD		ITIH3	9	Inter-alpha-trypsin inhibitor heavy chain H3; May act as a carrier of hyaluronan in serum or as a binding protein between hyaluronan and other matrix protein, including those on cell surfaces in tissues to regulate the localization, synthesis and degradation of hyaluronan which are essential to cells undergoing biological processes.	SCZ
TAL1	4	T-cell acute lymphocytic leukemia protein 1; Implicated in the genesis of hemopoietic malignancies. It may play an important role in hemopoietic differentiation. Serves as a positive regulator of erythroid differentiation (By similarity); Basic helix-loop-helix proteins	MDD		HSPE1	9	10 kDa heat shock protein, mitochondrial; Co-chaperonin implicated in mitochondrial protein import and macromolecular assembly. Together with Hsp60, facilitates the correct folding of imported proteins. May also prevent misfolding and promote the refolding and proper assembly of unfolded polypeptides generated under stress conditions in the mitochondrial matrix. The functional units of these chap…	SCZ
PAX5	4	B-cell-specific transcription factor; May play an important role in B-cell differentiation as well as neural development and spermatogenesis. Involved in the regulation of the CD19 gene, a B-lymphoid-specific target gene; PRD class homeoboxes and pseudogenes	MDD		HIRIP3	9	HIRA interacting protein 3; May play a role in chromatin function and histone metabolism via its interaction with HIRA and histones.	SCZ
NRG1	4	Pro-neuregulin-1, membrane-bound isoform; Direct ligand for ERBB3 and ERBB4 tyrosine kinase receptors. Concomitantly recruits ERBB1 and ERBB2 coreceptors, resulting in ligand-stimulated tyrosine phosphorylation and activation of the ERBB receptors. The multiple isoforms perform diverse functions such as inducing growth and differentiation of epithelial, glial, neuronal, and skeletal muscle cells;…	MDD		GABBR2	9	Gamma-aminobutyric acid type B receptor subunit 2; Component of a heterodimeric G-protein coupled receptor for GABA, formed by GABBR1 and GABBR2. Within the heterodimeric GABA receptor, only GABBR1 seems to bind agonists, while GABBR2 mediates coupling to G proteins. Ligand binding causes a conformation change that triggers signaling via guanine nucleotide-binding proteins (G proteins) and modula…	SCZ
NKAPL	4	NFKB activating protein-like; Transcriptional repressor of Notch-mediated signaling. Required for spermatogenesis.	MDD		FGFR1	9	Basic fibroblast growth factor receptor 1; Tyrosine-protein kinase that acts as cell-surface receptor for fibroblast growth factors and plays an essential role in the regulation of embryonic development, cell proliferation, differentiation and migration. Required for normal mesoderm patterning and correct axial organization during embryonic development, normal skeletogenesis and normal developmen…	SCZ
MR1	4	Major histocompatibility complex class I-related gene protein; Antigen-presenting molecule specialized in presenting microbial vitamin B metabolites. Involved in the development and expansion of a small population of T-cells expressing an invariant T-cell receptor alpha chain called mucosal-associated invariant T- cells (MAIT). MAIT lymphocytes are preferentially located in the gut lamina propria…	MDD		CENPM	9	Proliferation-associated nuclear element protein 1; Component of the CENPA-NAC (nucleosome-associated) complex, a complex that plays a central role in assembly of kinetochore proteins, mitotic progression and chromosome segregation. The CENPA-NAC complex recruits the CENPA-CAD (nucleosome distal) complex and may be involved in incorporation of newly synthesized CENPA into centromeres.	SCZ
LRP1B	4	Low-density lipoprotein receptor-related protein-deleted in tumor; Potential cell surface proteins that bind and internalize ligands in the process of receptor-mediated endocytosis; Low density lipoprotein receptors	MDD		CACNA1D	9	Calcium channel, voltage-dependent, L type, alpha 1D subunit; Voltage-sensitive calcium channels (VSCC) mediate the entry of calcium ions into excitable cells and are also involved in a variety of calcium-dependent processes, including muscle contraction, hormone or neurotransmitter release, gene expression, cell motility, cell division and cell death. The isoform alpha-1D gives rise to L-type ca…	SCZ
HMGN4	4	High mobility group nucleosomal binding domain 4; Belongs to the HMGN family.	MDD		ATPAF2	9	ATP synthase mitochondrial F1 complex assembly factor 2; May play a role in the assembly of the F1 component of the mitochondrial ATP synthase (ATPase); Belongs to the ATP12 family.	SCZ
HARS	4	Histidine--tRNA ligase, cytoplasmic; Cytoplasmic histidine--tRNA ligase (Probable). Plays a role in axon guidance; Aminoacyl tRNA synthetases, Class II	MDD		ALMS1	9	Alstrom syndrome protein 1; Involved in PCM1-dependent intracellular transport. Required, directly or indirectly, for the localization of NCAPD2 to the proximal ends of centrioles. Required for proper formation and/or maintenance of primary cilia (PC), microtubule-based structures that protrude from the surface of epithelial cells.	SCZ
GPC6	4	Glypican 6; Cell surface proteoglycan that bears heparan sulfate. Putative cell surface coreceptor for growth factors, extracellular matrix proteins, proteases and anti-proteases (By similarity). Enhances migration and invasion of cancer cells through WNT5A signaling; Belongs to the glypican family.	MDD		TM6SF2	8	Transmembrane 6 superfamily member 2; Regulator of liver fat metabolism influencing triglyceride secretion and hepatic lipid droplet content. May function as sterol isomerase; Belongs to the TM6SF family.	SCZ
GPC5	4	Glypican 5; Cell surface proteoglycan that bears heparan sulfate; Belongs to the glypican family.	MDD		STAG1	8	Cohesin subunit SA-1; Component of cohesin complex, a complex required for the cohesion of sister chromatids after DNA replication. The cohesin complex apparently forms a large proteinaceous ring within which sister chromatids can be trapped. At anaphase, the complex is cleaved and dissociates from chromatin, allowing sister chromatids to segregate. The cohesin complex may also play a role in spi…	SCZ
FHIT	4	Diadenosine 5',5'''-P1,P3-triphosphate hydrolase; Cleaves P(1)-P(3)-bis(5'-adenosyl) triphosphate (Ap3A) to yield AMP and ADP. Can also hydrolyze P(1)-P(4)-bis(5'- adenosyl) tetraphosphate (Ap4A), but has extremely low activity with ATP. Modulates transcriptional activation by CTNNB1 and thereby contributes to regulate the expression of genes essential for cell proliferation and survival, such as…	MDD		SREBF1	8	Sterol regulatory element binding transcription factor 1; Transcriptional activator required for lipid homeostasis. Regulates transcription of the LDL receptor gene as well as the fatty acid and to a lesser degree the cholesterol synthesis pathway (By similarity). Binds to the sterol regulatory element 1 (SRE-1) (5'-ATCACCCCAC-3'). Has dual sequence specificity binding to both an E-box motif (5'-…	SCZ
CRB1	4	Crumbs family member 1, photoreceptor morphogenesis associated; Plays a role in photoreceptor morphogenesis in the retina. May maintain cell polarization and adhesion; Belongs to the Crumbs protein family.	MDD		SETD8	8	SET domain containing (lysine methyltransferase) 8; Protein-lysine N-methyltransferase that monomethylates both histones and non-histone proteins. Specifically monomethylates 'Lys-20' of histone H4 (H4K20me1). H4K20me1 is enriched during mitosis and represents a specific tag for epigenetic transcriptional repression. Mainly functions in euchromatin regions, thereby playing a central role in the s…	SCZ
CNTNAP5	4	Contactin associated protein-like 5; May play a role in the correct development and proper functioning of the peripheral and central nervous system and be involved in cell adhesion and intercellular communication.	MDD		PPP2R3A	8	Serine/threonine-protein phosphatase 2A regulatory subunit B'' subunit alpha; The B regulatory subunit might modulate substrate selectivity and catalytic activity, and also might direct the localization of the catalytic enzyme to a particular subcellular compartment; EF-hand domain containing	SCZ
CNTN5	4	Neural recognition molecule NB-2; Contactins mediate cell surface interactions during nervous system development. Has some neurite outgrowth-promoting activity in the cerebral cortical neurons but not in hippocampal neurons. Probably involved in neuronal activity in the auditory system (By similarity); Fibronectin type III domain containing	MDD		PLCB2	8	1-phosphatidylinositol 4,5-bisphosphate phosphodiesterase beta-2; The production of the second messenger molecules diacylglycerol (DAG) and inositol 1,4,5-trisphosphate (IP3) is mediated by activated phosphatidylinositol-specific phospholipase C enzymes; C2 domain containing phospholipases	SCZ
CDH13	4	Truncated cadherin; Cadherins are calcium-dependent cell adhesion proteins. They preferentially interact with themselves in a homophilic manner in connecting cells; cadherins may thus contribute to the sorting of heterogeneous cell types. May act as a negative regulator of neural cell growth.	MDD		PDCD11	8	Programmed cell death protein 11; Essential for the generation of mature 18S rRNA, specifically necessary for cleavages at sites A0, 1 and 2 of the 47S precursor. Directly interacts with U3 snoRNA; Minor histocompatibility antigens	SCZ
BSN	4	Bassoon presynaptic cytomatrix protein; Is thought to be involved in the organization of the cytomatrix at the nerve terminals active zone (CAZ) which regulates neurotransmitter release. Seems to act through binding to ERC2/CAST1. Essential in regulated neurotransmitter release from a subset of brain glutamatergic synapses. Involved in the formation of the retinal photoreceptor ribbon synapses (B…	MDD		NDUFA6	8	NADH dehydrogenase (ubiquinone) 1 alpha subcomplex, 6, 14kDa; Accessory subunit of the mitochondrial membrane respiratory chain NADH dehydrogenase (Complex I), that is believed to be not involved in catalysis. Complex I functions in the transfer of electrons from NADH to the respiratory chain. The immediate electron acceptor for the enzyme is believed to be ubiquinone; LYR motif containing	SCZ
IL2RA	19	Interleukin-2 receptor subunit alpha; Receptor for interleukin-2. The receptor is involved in the regulation of immune tolerance by controlling regulatory T cells (TREGs) activity. TREGs suppress the activation and expansion of autoreactive T-cells; CD molecules	MS		LSM1	8	U6 snRNA-associated Sm-like protein LSm1; Plays a role in the degradation of histone mRNAs, the only eukaryotic mRNAs that are not polyadenylated. Probably also part of an LSm subunits- containing complex involved in the general process of mRNA degradation (By similarity); Belongs to the snRNP Sm proteins family.	SCZ
STAT3	16	Signal transducer and activator of transcription 3 (acute-phase response factor); Signal transducer and transcription activator that mediates cellular responses to interleukins, KITLG/SCF, LEP and other growth factors. Once activated, recruits coactivators, such as NCOA1 or MED1, to the promoter region of the target gene. May mediate cellular responses to activated FGFR1, FGFR2, FGFR3 and FGFR4. …	MS		GLT8D1	8	Glycosyltransferase 8 domain containing 1; Belongs to the glycosyltransferase 8 family.	SCZ
CD86	16	T-lymphocyte activation antigen CD86; Receptor involved in the costimulatory signal essential for T-lymphocyte proliferation and interleukin-2 production, by binding CD28 or CTLA-4. May play a critical role in the early events of T-cell activation and costimulation of naive T-cells, such as deciding between immunity and anergy that is made by T- cells within 24 hours after activation. Isoform 2 i…	MS		FAM57B	8	Family with sequence similarity 57, member B; Involved in ceramide synthesis; TLC domain containing	SCZ
IRF8	14	Interferon consensus sequence-binding protein; Plays a role as a transcriptional activator or repressor. Specifically binds to the upstream regulatory region of type I IFN and IFN-inducible MHC class I genes (the interferon consensus sequence (ICS)). Plays a negative regulatory role in cells of the immune system. Involved in CD8(+) dendritic cell differentiation by forming a complex with the BATF…	MS		CNOT1	8	Negative regulator of transcription subunit 1 homolog; Scaffolding component of the CCR4-NOT complex which is one of the major cellular mRNA deadenylases and is linked to various cellular processes including bulk mRNA degradation, miRNA- mediated repression, translational repression during translational initiation and general transcription regulation. Additional complex functions may be a consequ…	SCZ
CD40	14	Tumor necrosis factor receptor superfamily member 5; Receptor for TNFSF5/CD40LG. Transduces TRAF6- and MAP3K8-mediated signals that activate ERK in macrophages and B cells, leading to induction of immunoglobulin secretion.	MS		CDC25C	8	Dual specificity phosphatase Cdc25C; Functions as a dosage-dependent inducer in mitotic control. Tyrosine protein phosphatase required for progression of the cell cycle. When phosphorylated, highly effective in activating G2 cells into prophase. Directly dephosphorylates CDK1 and activates its kinase activity.	SCZ
MYC	12	V-myc avian myelocytomatosis viral oncogene homolog; Transcription factor that binds DNA in a non-specific manner, yet also specifically recognizes the core sequence 5'- CAC[GA]TG-3'. Activates the transcription of growth-related genes. Binds to the VEGFA promoter, promoting VEGFA production and subsequent sprouting angiogenesis; Basic helix-loop-helix proteins	MS		ATP2A2	8	Calcium-transporting ATPase sarcoplasmic reticulum type, slow twitch skeletal muscle isoform; This magnesium-dependent enzyme catalyzes the hydrolysis of ATP coupled with the translocation of calcium from the cytosol to the sarcoplasmic reticulum lumen. Isoform 2 is involved in the regulation of the contraction/relaxation cycle. Acts as a regulator of TNFSF11-mediated Ca(2+) signaling pathways vi…	SCZ
CLEC16A	12	C-type lectin domain family 16, member A; Regulator of mitophagy through the upstream regulation of the RNF41/NRDP1-PRKN pathway. Mitophagy is a selective form of autophagy necessary for mitochondrial quality control. The RNF41/NRDP1-PRKN pathway regulates autophagosome-lysosome fusion during late mitophagy. May protect RNF41/NRDP1 from proteosomal degradation, RNF41/NRDP1 which regulates proteos…	MS		ARPC3	8	Actin related protein 2/3 complex, subunit 3, 21kDa; Functions as component of the Arp2/3 complex which is involved in regulation of actin polymerization and together with an activating nucleation-promoting factor (NPF) mediates the formation of branched actin networks; Belongs to the ARPC3 family.	SCZ
TYK2	11	Non-receptor tyrosine-protein kinase TYK2; Probably involved in intracellular signal transduction by being involved in the initiation of type I IFN signaling. Phosphorylates the interferon-alpha/beta receptor alpha chain; FERM domain containing	MS		USMG5	7	Up-regulated during skeletal muscle growth 5 homolog (mouse); Plays a critical role in maintaining the ATP synthase population in mitochondria.	SCZ
TNFAIP3	11	Tumor necrosis factor, alpha-induced protein 3; Ubiquitin-editing enzyme that contains both ubiquitin ligase and deubiquitinase activities. Involved in immune and inflammatory responses signaled by cytokines, such as TNF-alpha and IL-1 beta, or pathogens via Toll-like receptors (TLRs) through terminating NF-kappa-B activity. Essential component of a ubiquitin-editing protein complex, comprising a…	MS		TNKS	7	Tankyrase, TRF1-interacting ankyrin-related ADP-ribose polymerase; Poly-ADP-ribosyltransferase involved in various processes such as Wnt signaling pathway, telomere length and vesicle trafficking. Acts as an activator of the Wnt signaling pathway by mediating poly-ADP-ribosylation (PARsylation) of AXIN1 and AXIN2, 2 key components of the beta-catenin destruction complex: poly-ADP-ribosylated targ…	SCZ
TAGAP	11	T-cell activation Rho GTPase-activating protein; May function as a GTPase-activating protein and may play important roles during T-cell activation.	MS		TAOK2	7	Thousand and one amino acid protein kinase 2; Serine/threonine-protein kinase involved in different processes such as membrane blebbing and apoptotic bodies formation DNA damage response and MAPK14/p38 MAPK stress-activated MAPK cascade. Phosphorylates itself, MBP, activated MAPK8, MAP2K3, MAP2K6 and tubulins. Activates the MAPK14/p38 MAPK signaling pathway through the specific activation and pho…	SCZ
IL7R	11	Interleukin-7 receptor subunit alpha; Receptor for interleukin-7. Also acts as a receptor for thymic stromal lymphopoietin (TSLP); Belongs to the type I cytokine receptor family. Type 4 subfamily.	MS		PTK2B	7	Calcium-regulated non-receptor proline-rich tyrosine kinase; Non-receptor protein-tyrosine kinase that regulates reorganization of the actin cytoskeleton, cell polarization, cell migration, adhesion, spreading and bone remodeling. Plays a role in the regulation of the humoral immune response, and is required for normal levels of marginal B-cells in the spleen and normal migration of splenic B-cel…	SCZ
VCAM1	10	Vascular cell adhesion molecule 1; Important in cell-cell recognition. Appears to function in leukocyte-endothelial cell adhesion. Interacts with integrin alpha-4/beta-1 (ITGA4/ITGB1) on leukocytes, and mediates both adhesion and signal transduction. The VCAM1/ITGA4/ITGB1 interaction may play a pathophysiologic role both in immune responses and in leukocyte emigration to sites of inflammation; C2…	MS		PRKCD	7	Tyrosine-protein kinase PRKCD; Calcium-independent, phospholipid- and diacylglycerol (DAG)-dependent serine/threonine-protein kinase that plays contrasting roles in cell death and cell survival by functioning as a pro-apoptotic protein during DNA damage-induced apoptosis, but acting as an anti-apoptotic protein during cytokine receptor- initiated cell death, is involved in tumor suppression as we…	SCZ
HLA-DRB1	10	HLA class II histocompatibility antigen, DRB1-15 beta chain; Binds peptides derived from antigens that access the endocytic route of antigen presenting cells (APC) and presents them on the cell surface for recognition by the CD4 T-cells. The peptide binding cleft accommodates peptides of 10-30 residues. The peptides presented by MHC class II molecules are generated mostly by degradation of protei…	MS		PDE4B	7	cAMP-specific 3',5'-cyclic phosphodiesterase 4B; Hydrolyzes the second messenger cAMP, which is a key regulator of many important physiological processes. May be involved in mediating central nervous system effects of therapeutic agents ranging from antidepressants to antiasthmatic and anti-inflammatory agents; Phosphodiesterases	SCZ
TNFRSF1A	9	Tumor necrosis factor receptor superfamily, member 1A; Receptor for TNFSF2/TNF-alpha and homotrimeric TNFSF1/lymphotoxin-alpha. The adapter molecule FADD recruits caspase-8 to the activated receptor. The resulting death-inducing signaling complex (DISC) performs caspase-8 proteolytic activation which initiates the subsequent cascade of caspases (aspartate- specific cysteine proteases) mediating a…	MS		NSUN6	7	NOL1/NOP2/Sun and PUA domain-containing protein 1; May have S-adenosyl-L-methionine-dependent methyl- transferase activity; NOP2/Sun RNA methyltransferase family	SCZ
CD58	9	Lymphocyte function-associated antigen 3; Ligand of the T-lymphocyte CD2 glycoprotein. This interaction is important in mediating thymocyte interactions with thymic epithelial cells, antigen-independent and -dependent interactions of T-lymphocytes with target cells and antigen- presenting cells and the T-lymphocyte rosetting with erythrocytes. In addition, the LFA-3/CD2 interaction may prime resp…	MS		NDUFAF2	7	NADH dehydrogenase [ubiquinone] 1 alpha subcomplex assembly factor 2; Acts as a molecular chaperone for mitochondrial complex I assembly. Complex I functions in the transfer of electrons from NADH to the respiratory chain. The immediate electron acceptor for the enzyme is believed to be ubiquinone.	SCZ
MAPK1	8	Extracellular signal-regulated kinase 2; Serine/threonine kinase which acts as an essential component of the MAP kinase signal transduction pathway. MAPK1/ERK2 and MAPK3/ERK1 are the 2 MAPKs which play an important role in the MAPK/ERK cascade. They participate also in a signaling cascade initiated by activated KIT and KITLG/SCF. Depending on the cellular context, the MAPK/ERK cascade mediates di…	MS		NCAN	7	Chondroitin sulfate proteoglycan 3; May modulate neuronal adhesion and neurite growth during development by binding to neural cell adhesion molecules (NG-CAM and N-CAM). Chondroitin sulfate proteoglycan; binds to hyaluronic acid; Belongs to the aggrecan/versican proteoglycan family.	SCZ
RGS1	7	Regulator of G-protein signaling 1; Regulates G protein-coupled receptor signaling cascades, including signaling downstream of the N-formylpeptide chemoattractant receptors and leukotriene receptors. Inhibits B cell chemotaxis toward CXCL12 (By similarity). Inhibits signal transduction by increasing the GTPase activity of G protein alpha subunits thereby driving them into their inactive GDP-bound…	MS		LPAR2	7	Lysophosphatidic acid receptor Edg-4; Receptor for lysophosphatidic acid (LPA), a mediator of diverse cellular activities. Seems to be coupled to the G(i)/G(o), G(12)/G(13), and G(q) families of heteromeric G proteins. Plays a key role in phospholipase C-beta (PLC-beta) signaling pathway. Stimulates phospholipase C (PLC) activity in a manner that is independent of RALA activation.	SCZ
CXCR5	7	Chemokine (C-X-C motif) receptor 5; Cytokine receptor that binds to B-lymphocyte chemoattractant (BLC). Involved in B-cell migration into B-cell follicles of spleen and Peyer patches but not into those of mesenteric or peripheral lymph nodes. May have a regulatory function in Burkitt lymphoma (BL) lymphomagenesis and/or B-cell differentiation; C-X-C motif chemokine receptors	MS		ITIH4	7	Inter-alpha-trypsin inhibitor family heavy chain-related protein; Type II acute-phase protein (APP) involved in inflammatory responses to trauma. May also play a role in liver development or regeneration.	SCZ
PLEK	6	Platelet 47 kDa protein; Major protein kinase C substrate of platelets; Pleckstrin homology domain containing	MS		GDPD3	7	Glycerophosphodiester phosphodiesterase domain-containing protein 3; Hydrolyzes lysoglycerophospholipids to produce lysophosphatidic acid (LPA) and the corresponding amines. Shows a preference for 1-O-alkyl-sn-glycero-3-phosphocholine (lyso-PAF) and lysophosphatidylcholine (lyso-PC), and to a lesser extent for lysophosphatidylethanolamine (lyso-PE). Does not display glycerophosphodiester phosphod…	SCZ
IL12A	6	Cytotoxic lymphocyte maturation factor 35 kDa subunit; Cytokine that can act as a growth factor for activated T and NK cells, enhance the lytic activity of NK/lymphokine- activated Killer cells, and stimulate the production of IFN-gamma by resting PBMC; Interleukins	MS		FTSJ2	7	16S rRNA (uridine(1369)-2'-O)-methyltransferase; S-adenosyl-L-methionine-dependent 2'-O-ribose methyltransferase that catalyzes the formation of 2'-O- methyluridine at position 1369 (Um1369) in the 16S mitochondrial large subunit ribosomal RNA (mtLSU rRNA), a universally conserved modification in the peptidyl transferase domain of the mtLSU rRNA; Belongs to the class I-like SAM-binding methyltran…	SCZ
EOMES	6	T-box brain protein 2; Functions as a transcriptional activator playing a crucial role during development. Functions in trophoblast differentiation and later in gastrulation, regulating both mesoderm delamination and endoderm specification. Plays a role in brain development being required for the specification and the proliferation of the intermediate progenitor cells and their progeny in the cer…	MS		ERCC8	7	Excision repair cross-complementation group 8; Substrate-recognition component of the CSA complex, a DCX (DDB1-CUL4-X-box) E3 ubiquitin-protein ligase complex, involved in transcription-coupled nucleotide excision repair. The CSA complex (DCX(ERCC8) complex) promotes the ubiquitination and subsequent proteasomal degradation of ERCC6 in a UV-dependent manner; ERCC6 degradation is essential for the…	SCZ
EVI5	5	Ecotropic viral integration site 5 protein homolog; Functions as a regulator of cell cycle progression by stabilizing the FBXO5 protein and promoting cyclin-A accumulation during interphase. May play a role in cytokinesis.	MS		EFTUD1	7	Elongation factor Tu GTP-binding domain-containing protein 1; Involved in the biogenesis of the 60S ribosomal subunit and translational activation of ribosomes. Together with SBDS, triggers the GTP-dependent release of EIF6 from 60S pre-ribosomes in the cytoplasm, thereby activating ribosomes for translation competence by allowing 80S ribosome assembly and facilitating EIF6 recycling to the nucle…	SCZ
TCF7	4	Transcription factor 7 (T-cell specific, HMG-box); Transcriptional activator involved in T-cell lymphocyte differentiation. Necessary for the survival of CD4(+) CD8(+) immature thymocytes. Isoforms lacking the N-terminal CTNNB1 binding domain cannot fulfill this role. Binds to the T- lymphocyte-specific enhancer element (5'-WWCAAAG-3') found in the promoter of the CD3E gene. May also act as feedb…	MS		DEPDC1B	7	HBV X-transactivated gene 8 protein; DEP domain containing 1B	SCZ
OLIG3	4	Class E basic helix-loop-helix protein 20; May determine the distinct specification program of class A neurons in the dorsal part of the spinal cord and suppress specification of class B neurons; Basic helix-loop-helix proteins	MS		CSMD1	7	CUB and sushi domain-containing protein 1; Potential suppressor of squamous cell carcinomas; Protein phosphatase 1 regulatory subunits	SCZ
MMEL1	4	Membrane metallo-endopeptidase-like 1; Metalloprotease involved in sperm function, possibly by modulating the processes of fertilization and early embryonic development. Degrades a broad variety of small peptides with a preference for peptides shorter than 3 kDa containing neutral bulky aliphatic or aromatic amino acid residues. Shares the same substrate specificity with MME and cleaves peptides …	MS		CENPL	7	Centromere protein L; Constitutive centromere associated network	SCZ
IL22RA2	4	Cytokine receptor family type 2, soluble 1; Isoform 2 is a receptor for IL22. Binds to IL22, prevents interaction with the functional IL-22R complex and blocks the activity of IL22 (in vitro). May play an important role as an IL22 antagonist in the regulation of inflammatory responses; Interleukin receptors	MS		CALB2	7	29 kDa calbindin; Calretinin is a calcium-binding protein which is abundant in auditory neurons; EF-hand domain containing	SCZ
CD6	4	T-cell differentiation antigen CD6; Cell adhesion molecule that mediates cell-cell contacts and regulates T-cell responses via its interaction with ALCAM/CD166. Contributes to signaling cascades triggered by activation of the TCR/CD3 complex. Functions as costimulatory molecule; promotes T-cell activation and proliferation. Contributes to the formation and maturation of the immunological synapse.…	MS		BCL11B	7	Radiation-induced tumor suppressor gene 1 protein; Key regulator of both differentiation and survival of T- lymphocytes during thymocyte development in mammals. Essential in controlling the responsiveness of hematopoietic stem cells to chemotactic signals by modulating the expression of the receptors CCR7 and CCR9, which direct the movement of progenitor cells from the bone marrow to the thymus. …	SCZ
BACH2	4	BTB and CNC homology 1, basic leucine zipper transcription factor 2; Transcriptional regulator that acts as repressor or activator (By similarity). Binds to Maf recognition elements (MARE) (By similarity). Plays an important role in coordinating transcription activation and repression by MAFK (By similarity). Induces apoptosis in response to oxidative stress through repression of the antiapoptoti…	MS		WBP1L	6	Outcome predictor in acute leukemia 1; WW domain binding protein 1 like; WBP1/VOPP1 family	SCZ
METTL1	3	tRNA (guanine(46)-N(7))-methyltransferase; Catalyzes the formation of N(7)-methylguanine at position 46 (m7G46) in tRNA; Methyltransferase like	MS		TBX6	6	T-box transcription factor TBX6; T-box transcription factor that plays an essential role in the determination of the fate of axial stem cells: neural vs mesodermal. Acts in part by down-regulating, a specific enhancer (N1) of SOX2, to inhibit neural development. Seems to play also an essential role in left/right axis determination and acts through effects on Notch signaling around the node as wel…	SCZ
ZMIZ1	2	Zinc finger MIZ domain-containing protein 1; Acts as transcriptional coactivator. Increases ligand- dependent transcriptional activity of AR and promotes AR sumoylation. The stimulation of AR activity is dependent upon sumoylation. Involved in transcriptional activation of a subset of NOTCH1 target genes including MYC. Involved in thymocyte and T cell development (By similarity); Zinc fingers MIZ…	MS		SETDB1	6	Histone-lysine N-methyltransferase SETDB1; Histone methyltransferase that specifically trimethylates 'Lys-9' of histone H3. H3 'Lys-9' trimethylation represents a specific tag for epigenetic transcriptional repression by recruiting HP1 (CBX1, CBX3 and/or CBX5) proteins to methylated histones. Mainly functions in euchromatin regions, thereby playing a central role in the silencing of euchromatic g…	SCZ
RPL5	2	Large ribosomal subunit protein uL18; Component of the ribosome, a large ribonucleoprotein complex responsible for the synthesis of proteins in the cell. The small ribosomal subunit (SSU) binds messenger RNAs (mRNAs) and translates the encoded message by selecting cognate aminoacyl- transfer RNA (tRNA) molecules. The large subunit (LSU) contains the ribosomal catalytic site termed the peptidyl tr…	MS		RWDD2A	6	RWD domain containing 2A	SCZ
PTGER4	2	Prostaglandin E receptor 4 (subtype EP4); Receptor for prostaglandin E2 (PGE2). The activity of this receptor is mediated by G(s) proteins that stimulate adenylate cyclase. Has a relaxing effect on smooth muscle. May play an important role in regulating renal hemodynamics, intestinal epithelial transport, adrenal aldosterone secretion, and uterine function.	MS		RERE	6	Arginine-glutamic acid dipeptide repeats protein; Plays a role as a transcriptional repressor during development. May play a role in the control of cell survival. Overexpression of RERE recruits BAX to the nucleus particularly to POD and triggers caspase-3 activation, leading to cell death; GATA zinc finger domain containing	SCZ
CYP27B1	2	25-hydroxyvitamin D-1 alpha hydroxylase, mitochondrial; Catalyzes the conversion of 25-hydroxyvitamin D3 (25(OH)D3) to 1-alpha,25-dihydroxyvitamin D3 (1alpha,25(OH)(2)D3), and of 24,25-dihydroxyvitamin D3 (24,25(OH)(2)D3) to 1- alpha,24,25-trihydroxyvitamin D3 (1alpha,24,25(OH)(3)D3). Is also active with 25-hydroxy-24-oxo-vitamin D3. Plays an important role in normal bone growth, calcium metaboli…	MS		PACSIN3	6	Protein kinase C and casein kinase substrate in neurons protein 3; Plays a role in endocytosis and regulates internalization of plasma membrane proteins. Overexpression impairs internalization of SLC2A1/GLUT1 and TRPV4 and increases the levels of SLC2A1/GLUT1 and TRPV4 at the cell membrane. Inhibits the TRPV4 calcium channel activity (By similarity); F-BAR domain containing	SCZ
AHI1	2	Abelson helper integration site 1 protein homolog; Involved in vesicle trafficking and required for ciliogenesis, formation of primary non-motile cilium, and recruitment of RAB8A to the basal body of primary cilium. Component of the tectonic-like complex, a complex localized at the transition zone of primary cilia and acting as a barrier that prevents diffusion of transmembrane proteins between t…	MS		OPCML	6	Opioid binding protein/cell adhesion molecule-like; Binds opioids in the presence of acidic lipids; probably involved in cell contact; Belongs to the immunoglobulin superfamily. IgLON family.	SCZ
MCCC1	12	Methylcrotonoyl-CoA carboxylase subunit alpha, mitochondrial; Biotin-attachment subunit of the 3-methylcrotonyl-CoA carboxylase, an enzyme that catalyzes the conversion of 3- methylcrotonyl-CoA to 3-methylglutaconyl-CoA, a critical step for leucine and isovaleric acid catabolism.	PD		NEK4	6	Serine/threonine-protein kinase NRK2; Protein kinase that seems to act exclusively upon threonine residues (By similarity). Required for normal entry into proliferative arrest after a limited number of cell divisions, also called replicative senescence. Required for normal cell cycle arrest in response to double-stranded DNA damage.	SCZ
LRRK2	12	Leucine-rich repeat serine/threonine-protein kinase 2; Positively regulates autophagy through a calcium- dependent activation of the CaMKK/AMPK signaling pathway. The process involves activation of nicotinic acid adenine dinucleotide phosphate (NAADP) receptors, increase in lysosomal pH, and calcium release from lysosomes. Together with RAB29, plays a role in the retrograde trafficking pathway fo…	PD		MRPS14	6	Mitochondrial ribosomal protein S14; Belongs to the universal ribosomal protein uS14 family.	SCZ
MAPT	11	Microtubule-associated protein tau; Promotes microtubule assembly and stability, and might be involved in the establishment and maintenance of neuronal polarity. The C-terminus binds axonal microtubules while the N- terminus binds neural plasma membrane components, suggesting that tau functions as a linker protein between both. Axonal polarity is predetermined by TAU/MAPT localization (in the neu…	PD		LRRC48	6	Leucine-rich repeat-containing protein 48; Key component of the nexin-dynein regulatory complex (N- DRC), a key regulator of ciliary motility.	SCZ
GBA	9	D-glucosyl-N-acylsphingosine glucohydrolase; Glucosylceramidase beta	PD		KDM3B	6	JmjC domain-containing histone demethylation protein 2B; Histone demethylase that specifically demethylates 'Lys- 9' of histone H3, thereby playing a central role in histone code. Demethylation of Lys residue generates formaldehyde and succinate. May have tumor suppressor activity; Lysine demethylases	SCZ
TMEM175	8	Endosomal/lysosomal potassium channel TMEM175; Organelle-specific potassium channel specifically responsible for potassium conductance in endosomes and lysosomes. Forms a potassium-permeable leak-like channel, which regulates lumenal pH stability and is required for autophagosome-lysosome fusion. Constitutes the major lysosomal potassium channel.	PD		IRF3	6	Interferon regulatory factor 3; Key transcriptional regulator of type I interferon (IFN)-dependent immune responses which plays a critical role in the innate immune response against DNA and RNA viruses. Regulates the transcription of type I IFN genes (IFN-alpha and IFN-beta) and IFN-stimulated genes (ISG) by binding to an interferon-stimulated response element (ISRE) in their promoters. Acts as a…	SCZ
DGKQ	8	Diacylglycerol kinase, theta 110kDa; Phosphorylates diacylglycerol (DAG) to generate phosphatidic acid (PA). May regulate the activity of protein kinase C by controlling the balance between these two signaling lipids. Activated in the nucleus in response to alpha-thrombin and nerve growth factor (By similarity). May be involved in cAMP- induced activation of NR5A1 and subsequent steroidogenic gen…	PD		GID4	6	Vacuolar import and degradation protein 24 homolog; GID complex subunit 4 homolog; Belongs to the GID4/VID24 family.	SCZ
SNCA	7	Synuclein, alpha (non A4 component of amyloid precursor); May be involved in the regulation of dopamine release and transport. Induces fibrillization of microtubule-associated protein tau. Reduces neuronal responsiveness to various apoptotic stimuli, leading to a decreased caspase-3 activation; Parkinson disease associated genes	PD		FES	6	Feline sarcoma/Fujinami avian sarcoma oncogene homolog; Tyrosine-protein kinase that acts downstream of cell surface receptors and plays a role in the regulation of the actin cytoskeleton, microtubule assembly, cell attachment and cell spreading. Plays a role in FCER1 (high affinity immunoglobulin epsilon receptor)-mediated signaling in mast cells. Acts down- stream of the activated FCER1 recepto…	SCZ
STK39	6	STE20/SPS1-related proline-alanine-rich protein kinase; May act as a mediator of stress-activated signals. Mediates the inhibiton of SLC4A4, SLC26A6 as well as CFTR activities by the WNK scaffolds, probably through phosphorylation.	PD		DRG2	6	Developmentally regulated GTP binding protein 2; May play a role in cell proliferation, differentiation and death; Belongs to the TRAFAC class OBG-HflX-like GTPase superfamily. OBG GTPase family.	SCZ
SPPL2C	6	Signal peptide peptidase like 2C; Intramembrane-cleaving aspartic protease (I-CLiP) that may be able to cleave type II membrane signal peptides in the hydrophobic plane of the membrane.	PD		CUL3	6	Cullin 3; Core component of multiple cullin-RING-based BCR (BTB- CUL3-RBX1) E3 ubiquitin-protein ligase complexes which mediate the ubiquitination and subsequent proteasomal degradation of target proteins. BCR complexes and ARIH1 collaborate in tandem to mediate ubiquitination of target proteins. As a scaffold protein may contribute to catalysis through positioning of the substrate and the ubiqui…	SCZ
KANSL1	6	KAT8 regulatory NSL complex subunit 1; As part of the NSL complex it is involved in acetylation of nucleosomal histone H4 on several lysine residues and therefore may be involved in the regulation of transcription.	PD		CLP1	6	Cleavage and polyadenylation factor I subunit 1; Polynucleotide kinase that can phosphorylate the 5'- hydroxyl groups of double-stranded RNA (dsRNA), single-stranded RNA (ssRNA), double-stranded DNA (dsDNA) and double-stranded DNA:RNA hybrids. dsRNA is phosphorylated more efficiently than dsDNA, and the RNA component of a DNA:RNA hybrid is phosphorylated more efficiently than the DNA component. P…	SCZ
CRHR1	5	Corticotropin releasing hormone receptor 1; G-protein coupled receptor for CRH (corticotropin- releasing factor) and UCN (urocortin). Has high affinity for CRH and UCN. Ligand binding causes a conformation change that triggers signaling via guanine nucleotide-binding proteins (G proteins) and down-stream effectors, such as adenylate cyclase. Promotes the activation of adenylate cyclase, leading t…	PD		CILP2	6	Cartilage intermediate layer protein 2; May play a role in cartilage scaffolding; Immunoglobulin like domain containing	SCZ
STH	4	Saitohin	PD		CHRNA5	6	Cholinergic receptor, nicotinic, alpha 5 (neuronal); After binding acetylcholine, the AChR responds by an extensive change in conformation that affects all subunits and leads to opening of an ion-conducting channel across the plasma membrane; Cholinergic receptors nicotinic subunits	SCZ
NUCKS1	4	Nuclear casein kinase and cyclin dependent kinase substrate 1	PD		CHRNA3	6	Cholinergic receptor, nicotinic, alpha 3 (neuronal); After binding acetylcholine, the AChR responds by an extensive change in conformation that affects all subunits and leads to opening of an ion-conducting channel across the plasma membrane; Cholinergic receptors nicotinic subunits	SCZ
TLR9	3	Toll-like receptor 9; Key component of innate and adaptive immunity. TLRs (Toll-like receptors) control host immune response against pathogens through recognition of molecular patterns specific to microorganisms. TLR9 is a nucleotide-sensing TLR which is activated by unmethylated cytidine-phosphate-guanosine (CpG) dinucleotides. Acts via MYD88 and TRAF6, leading to NF-kappa-B activation, cytokine…	PD		CHRM4	6	Muscarinic acetylcholine receptor M4; The muscarinic acetylcholine receptor mediates various cellular responses, including inhibition of adenylate cyclase, breakdown of phosphoinositides and modulation of potassium channels through the action of G proteins. Primary transducing effect is inhibition of adenylate cyclase; Cholinergic receptors muscarinic	SCZ
SLC41A1	3	Solute carrier family 41 (magnesium transporter), member 1; Acts as a magnesium transporter that is responsive to magnesium balance; Solute carriers	PD		BAG4	6	BAG family molecular chaperone regulator 4; Inhibits the chaperone activity of HSP70/HSC70 by promoting substrate release (By similarity). Prevents constitutive TNFRSF1A signaling. Negative regulator of PRKN translocation to damaged mitochondria; BCL2 associated athanogene family	SCZ
SH3GL2	3	SH3 domain-containing GRB2-like protein 2; Implicated in synaptic vesicle endocytosis. May recruit other proteins to membranes with high curvature. Required for BDNF-dependent dendrite outgrowth. Cooperates with SH3GL2 to mediate BDNF-NTRK2 early endocytic trafficking and signaling from early endosomes; N-BAR domain containing	PD		B9D1	6	B9 domain-containing protein 1; Component of the tectonic-like complex, a complex localized at the transition zone of primary cilia and acting as a barrier that prevents diffusion of transmembrane proteins between the cilia and plasma membranes. Required for ciliogenesis and sonic hedgehog/SHH signaling (By similarity); Belongs to the B9D family.	SCZ
ITIH4	3	Inter-alpha-trypsin inhibitor family heavy chain-related protein; Type II acute-phase protein (APP) involved in inflammatory responses to trauma. May also play a role in liver development or regeneration.	PD		ATP13A1	6	Manganese-transporting ATPase 13A1; Mediates manganese transport into the endoplasmic reticulum. The ATPase activity is required for cellular manganese homeostasis; Belongs to the cation transport ATPase (P-type) (TC 3.A.3) family. Type V subfamily.	SCZ
GPNMB	3	Glycoprotein (transmembrane) nmb; Could be a melanogenic enzyme; Belongs to the PMEL/NMB family.	PD		ASCL1	6	Achaete-scute family bHLH transcription factor 1; Transcription factor that plays a key role in neuronal differentiation: acts as a pioneer transcription factor, accessing closed chromatin to allow other factors to bind and activate neural pathways. Directly binds the E box motif (5'-CANNTG-3') on promoters and promotes transcription of neuronal genes. The combination of three transcription facto…	SCZ
CTSB	3	APP secretase; Thiol protease which is believed to participate in intracellular degradation and turnover of proteins. Has also been implicated in tumor invasion and metastasis; Cathepsins	PD		AS3MT	6	S-adenosyl-L-methionine:arsenic(III) methyltransferase; Catalyzes the transfer of a methyl group from AdoMet to trivalent arsenicals producing methylated and dimethylated arsenicals. It methylates arsenite to form methylarsonate, Me- AsO(3)H(2), which is reduced by methylarsonate reductase to methylarsonite, Me-As(OH)2. Methylarsonite is also a substrate and it is converted into the much less tox…	SCZ
VPS13C	2	Vacuolar protein sorting 13 homolog C (S. cerevisiae); Necessary for proper mitochondrial function and maintenance of mitochondrial transmembrane potential. Involved in the regulation of PINK1/PRKN-mediated mitophagy in response to mitochondrial depolarization.	PD		AP3B2	6	Clathrin assembly protein complex 3 beta-2 large chain; Subunit of non-clathrin- and clathrin-associated adaptor protein complex 3 (AP-3) that plays a role in protein sorting in the late-Golgi/trans-Golgi network (TGN) and/or endosomes. The AP complexes mediate both the recruitment of clathrin to membranes and the recognition of sorting signals within the cytosolic tails of transmembrane cargo mo…	SCZ
TMEM163	2	Transmembrane protein 163; May bind zinc and other divalent cations and recruit them to vesicular organelles.	PD		ALDOA	6	Aldolase A, fructose-bisphosphate; Plays a key role in glycolysis and gluconeogenesis. In addition, may also function as scaffolding protein (By similarity); Belongs to the class I fructose-bisphosphate aldolase family.	SCZ
SYT4	2	Synaptotagmin IV; May be involved in Ca(2+)-dependent exocytosis of secretory vesicles through Ca(2+) and phospholipid binding to the C2 domain or may serve as Ca(2+) sensors in the process of vesicular trafficking and exocytosis (By similarity). Plays a role in dendrite formation by melanocytes; Belongs to the synaptotagmin family.	PD		ZNF592	5	Zinc finger protein 592; May be involved in transcriptional regulation; Belongs to the krueppel C2H2-type zinc-finger protein family.	SCZ
KAT8	2	MOZ, YBF2/SAS3, SAS2 and TIP60 protein 1; Histone acetyltransferase which may be involved in transcriptional activation. May influence the function of ATM. As part of the MSL complex it is involved in acetylation of nucleosomal histone H4 producing specifically H4K16ac. As part of the NSL complex it may be involved in acetylation of nucleosomal histone H4 on several lysine residues. That activity…	PD		WHSC1L1	5	WHSC1-like 1 isoform 9 with methyltransferase activity to lysine; Histone methyltransferase. Preferentially methylates 'Lys-4' and 'Lys-27' of histone H3. H3 'Lys-4' methylation represents a specific tag for epigenetic transcriptional activation, while 'Lys-27' is a mark for transcriptional repression.	SCZ
HLA-DQA1	2	Major histocompatibility complex, class II, DQ alpha 1; Belongs to the MHC class II family.	PD		WHAMM	5	WAS protein homolog associated with actin, golgi membranes and microtubules; Acts as a nucleation-promoting factor (NPF) that stimulates Arp2/3-mediated actin polymerization both at the Golgi apparatus and along tubular membranes. Its activity in membrane tubulation requires F-actin and interaction with microtubules. Proposed to use coordinated actin-nucleating and microtubule- binding activities…	SCZ
GALC	2	Galactocerebroside beta-galactosidase; Hydrolyzes the galactose ester bonds of galactosylceramide, galactosylsphingosine, lactosylceramide, and monogalactosyldiglyceride. Enzyme with very low activity responsible for the lysosomal catabolism of galactosylceramide, a major lipid in myelin, kidney and epithelial cells of small intestine and colon; Belongs to the glycosyl hydrolase 59 family.	PD		TOM1L2	5	Target of myb1-like 2 (chicken); Probable role in protein transport. May regulate growth factor-induced mitogenic signaling.	SCZ
FAM47E	2	Family with sequence similarity 47 member E	PD		TLR9	5	Toll-like receptor 9; Key component of innate and adaptive immunity. TLRs (Toll-like receptors) control host immune response against pathogens through recognition of molecular patterns specific to microorganisms. TLR9 is a nucleotide-sensing TLR which is activated by unmethylated cytidine-phosphate-guanosine (CpG) dinucleotides. Acts via MYD88 and TRAF6, leading to NF-kappa-B activation, cytokine…	SCZ
DLG2	2	Channel-associated protein of synapse-110; Required for perception of chronic pain through NMDA receptor signaling. Regulates surface expression of NMDA receptors in dorsal horn neurons of the spinal cord. Interacts with the cytoplasmic tail of NMDA receptor subunits as well as inward rectifying potassium channels. Involved in regulation of synaptic stability at cholinergic synapses. Part of the …	PD		TKT	5	Transketolase; Catalyzes the transfer of a two-carbon ketol group from a ketose donor to an aldose acceptor, via a covalent intermediate with the cofactor thiamine pyrophosphate; Belongs to the transketolase family.	SCZ
CD38	2	2'-phospho-ADP-ribosyl cyclase/2'-phospho-cyclic-ADP-ribose transferase; Synthesizes the second messagers cyclic ADP-ribose and nicotinate-adenine dinucleotide phosphate, the former a second messenger for glucose-induced insulin secretion. Also has cADPr hydrolase activity. Also moonlights as a receptor in cells of the immune system; Belongs to the ADP-ribosyl cyclase family.	PD		TCTN1	5	Tectonic family member 1; Component of the tectonic-like complex, a complex localized at the transition zone of primary cilia and acting as a barrier that prevents diffusion of transmembrane proteins between the cilia and plasma membranes. Regulator of Hedgehog (Hh), required for both activation and inhibition of the Hh pathway in the patterning of the neural tube. During neural tube development,…	SCZ
ARHGAP27	2	CIN85-associated multi-domain-containing Rho GTPase-activating protein 1; Rho GTPase-activating protein which may be involved in clathrin-mediated endocytosis. GTPase activators for the Rho-type GTPases act by converting them to an inactive GDP-bound state. Has activity toward CDC42 and RAC1 (By similarity); Pleckstrin homology domain containing	PD		TCF20	5	Stromelysin-1 PDGF-responsive element-binding protein; Transcriptional activator that binds to the regulatory region of MMP3 and thereby controls stromelysin expression. It stimulates the activity of various transcriptional activators such as JUN, SP1, PAX6 and ETS1, suggesting a function as a coactivator.	SCZ
EP300	45	Protein propionyltransferase p300; Functions as histone acetyltransferase and regulates transcription via chromatin remodeling. Acetylates all four core histones in nucleosomes. Histone acetylation gives an epigenetic tag for transcriptional activation. Mediates cAMP-gene regulation by binding specifically to phosphorylated CREB protein. Mediates acetylation of histone H3 at 'Lys-122' (H3K122ac),…	SCZ		TAC3	5	Tachykinin 3; Tachykinins are active peptides which excite neurons, evoke behavioral responses, are potent vasodilators and secretagogues, and contract (directly or indirectly) many smooth muscles (By similarity). Is a critical central regulator of gonadal function; Belongs to the tachykinin family.	SCZ
MAPK3	37	Extracellular signal-regulated kinase 1; Serine/threonine kinase which acts as an essential component of the MAP kinase signal transduction pathway. MAPK1/ERK2 and MAPK3/ERK1 are the 2 MAPKs which play an important role in the MAPK/ERK cascade. They participate also in a signaling cascade initiated by activated KIT and KITLG/SCF. Depending on the cellular context, the MAPK/ERK cascade mediates di…	SCZ		SREBF2	5	Sterol regulatory element binding transcription factor 2; Transcriptional activator required for lipid homeostasis. Regulates transcription of the LDL receptor gene as well as the cholesterol and to a lesser degree the fatty acid synthesis pathway (By similarity). Binds the sterol regulatory element 1 (SRE-1) (5'-ATCACCCCAC-3') found in the flanking region of the LDRL and HMG-CoA synthase genes; …	SCZ
CDC20	30	Cell division cycle protein 20 homolog; Required for full ubiquitin ligase activity of the anaphase promoting complex/cyclosome (APC/C) and may confer substrate specificity upon the complex. Is regulated by MAD2L1: in metaphase the MAD2L1-CDC20-APC/C ternary complex is inactive and in anaphase the CDC20-APC/C binary complex is active in degrading substrates. The CDC20-APC/C complex positively reg…	SCZ		SCAF1	5	Serine arginine-rich pre-mRNA splicing factor SR-A1; May function in pre-mRNA splicing.	SCZ
PPP1CC	29	Serine/threonine-protein phosphatase PP1-gamma catalytic subunit; Protein phosphatase that associates with over 200 regulatory proteins to form highly specific holoenzymes which dephosphorylate hundreds of biological targets. Protein phosphatase 1 (PP1) is essential for cell division, and participates in the regulation of glycogen metabolism, muscle contractility and protein synthesis. Dephosphor…	SCZ		SBNO1	5	Strawberry notch homolog 1	SCZ
RELA	27	Nuclear factor of kappa light polypeptide gene enhancer in B-cells 3; NF-kappa-B is a pleiotropic transcription factor present in almost all cell types and is the endpoint of a series of signal transduction events that are initiated by a vast array of stimuli related to many biological processes such as inflammation, immunity, differentiation, cell growth, tumorigenesis and apoptosis. NF-kappa-B …	SCZ		SATB2	5	Special AT-rich sequence-binding protein 2; Binds to DNA, at nuclear matrix- or scaffold-associated regions. Thought to recognize the sugar-phosphate structure of double-stranded DNA. Transcription factor controlling nuclear gene expression, by binding to matrix attachment regions (MARs) of DNA and inducing a local chromatin-loop remodeling. Acts as a docking site for several chromatin remodeling…	SCZ
PSMA4	24	Proteasome (prosome, macropain) subunit, alpha type, 4; Component of the 20S core proteasome complex involved in the proteolytic degradation of most intracellular proteins. This complex plays numerous essential roles within the cell by associating with different regulatory particles. Associated with two 19S regulatory particles, forms the 26S proteasome and thus participates in the ATP-dependent …	SCZ		RIMS1	5	Regulating synaptic membrane exocytosis protein 1; Rab effector involved in exocytosis (By similarity). May act as scaffold protein that regulates neurotransmitter release at the active zone. Essential for maintaining normal probability of neurotransmitter release and for regulating release during short- term synaptic plasticity (By similarity). Plays a role in dendrite formation by melanocytes; …	SCZ
CACNA1C	24	Calcium channel, L type, alpha-1 polypeptide, isoform 1, cardiac muscle; Voltage-sensitive calcium channels (VSCC) mediate the entry of calcium ions into excitable cells and are also involved in a variety of calcium-dependent processes, including muscle contraction, hormone or neurotransmitter release, gene expression, cell motility, cell division and cell death. The isoform alpha-1C gives rise t…	SCZ		RBFOX1	5	RNA binding protein, fox-1 homolog (C. elegans) 1; RNA-binding protein that regulates alternative splicing events by binding to 5'-UGCAUGU-3' elements. Regulates alternative splicing of tissue-specific exons and of differentially spliced exons during erythropoiesis.	SCZ
DRD2	23	D(2) dopamine receptor; Dopamine receptor whose activity is mediated by G proteins which inhibit adenylyl cyclase; Belongs to the G-protein coupled receptor 1 family.	SCZ		PRR12	5	Proline-rich protein 12; Proline rich 12	SCZ
GRIA1	22	Glutamate receptor, ionotropic, AMPA 1; Ionotropic glutamate receptor. L-glutamate acts as an excitatory neurotransmitter at many synapses in the central nervous system. Binding of the excitatory neurotransmitter L- glutamate induces a conformation change, leading to the opening of the cation channel, and thereby converts the chemical signal to an electrical impulse. The receptor then desensitize…	SCZ		PITPNM2	5	Phosphatidylinositol transfer protein, membrane-associated 2; Catalyzes the transfer of phosphatidylinositol and phosphatidylcholine between membranes (in vitro). Binds calcium ions.	SCZ
RBX1	21	Ring-box 1, E3 ubiquitin protein ligase; E3 ubiquitin ligase component of multiple cullin-RING- based E3 ubiquitin-protein ligase (CRLs) complexes which mediate the ubiquitination and subsequent proteasomal degradation of target proteins, including proteins involved in cell cycle progression, signal transduction, transcription and transcription- coupled nucleotide excision repair. CRLs complexes …	SCZ		PCGF6	5	Polycomb group RING finger protein 6; Transcriptional repressor. May modulate the levels of histone H3K4Me3 by activating KDM5D histone demethylase. Component of a Polycomb group (PcG) multiprotein PRC1-like complex, a complex class required to maintain the transcriptionally repressive state of many genes, including Hox genes, throughout development. PcG PRC1 complex acts via chromatin remodeling…	SCZ
PPP4C	21	Serine/threonine-protein phosphatase 4 catalytic subunit; Protein phosphatase that is involved in many processes such as microtubule organization at centrosomes, maturation of spliceosomal snRNPs, apoptosis, DNA repair, tumor necrosis factor (TNF)-alpha signaling, activation of c-Jun N-terminal kinase MAPK8, regulation of histone acetylation, DNA damage checkpoint signaling, NF-kappa-B activation…	SCZ		PBRM1	5	BRG1-associated factor 180; Involved in transcriptional activation and repression of select genes by chromatin remodeling (alteration of DNA-nucleosome topology). Required for the stability of the SWI/SNF chromatin remodeling complex SWI/SNF-B (PBAF). Acts as a negative regulator of cell proliferation; Bromodomain containing	SCZ
HSPD1	21	60 kDa heat shock protein, mitochondrial; Chaperonin implicated in mitochondrial protein import and macromolecular assembly. Together with Hsp10, facilitates the correct folding of imported proteins. May also prevent misfolding and promote the refolding and proper assembly of unfolded polypeptides generated under stress conditions in the mitochondrial matrix. The functional units of these chapero…	SCZ		NUDT1	5	Nudix (nucleoside diphosphate linked moiety X)-type motif 1; Antimutagenic. Acts as a sanitizing enzyme for oxidized nucleotide pools, thus suppressing cell dysfunction and death induced by oxidative stress. Hydrolyzes 8-oxo-dGTP, 8-oxo-dATP and 2-OH-dATP, thus preventing misincorporation of oxidized purine nucleoside triphosphates into DNA and subsequently preventing A:T to C:G and G:C to T:A tr…	SCZ
HSPA9	21	Heat shock 70kDa protein 9 (mortalin); Chaperone protein which plays an important role in mitochondrial iron-sulfur cluster (ISC) biogenesis. Interacts with and stabilizes ISC cluster assembly proteins FXN, NFU1, NFS1 and ISCU. Regulates erythropoiesis via stabilization of ISC assembly. May play a role in the control of cell proliferation and cellular aging (By similarity); Belongs to the heat sh…	SCZ		NDUFA13	5	Gene associated with retinoic and interferon-induced mortality 19 protein; Accessory subunit of the mitochondrial membrane respiratory chain NADH dehydrogenase (Complex I), that is believed not to be involved in catalysis. Complex I functions in the transfer of electrons from NADH to the respiratory chain. The immediate electron acceptor for the enzyme is believed to be ubiquinone. Involved in th…	SCZ
CACNB2	20	Voltage-dependent L-type calcium channel subunit beta-2; The beta subunit of voltage-dependent calcium channels contributes to the function of the calcium channel by increasing peak calcium current, shifting the voltage dependencies of activation and inactivation, modulating G protein inhibition and controlling the alpha-1 subunit membrane targeting.	SCZ		MYO15A	5	Unconventional myosin-15; Myosins are actin-based motor molecules with ATPase activity. Unconventional myosins serve in intracellular movements. Their highly divergent tails are presumed to bind to membranous compartments, which would be moved relative to actin filaments. Required for the arrangement of stereocilia in mature hair bundles (By similarity); Belongs to the TRAFAC class myosin-kinesin…	SCZ
PPP2R2A	19	Serine/threonine-protein phosphatase 2A 55 kDa regulatory subunit B alpha isoform; The B regulatory subunit might modulate substrate selectivity and catalytic activity, and also might direct the localization of the catalytic enzyme to a particular subcellular compartment; Protein phosphatase 2 regulatory subunits	SCZ		MAP3K11	5	Src-homology 3 domain-containing proline-rich kinase; Activates the JUN N-terminal pathway. Required for serum-stimulated cell proliferation and for mitogen and cytokine activation of MAPK14 (p38), MAPK3 (ERK) and MAPK8 (JNK1) through phosphorylation and activation of MAP2K4/MKK4 and MAP2K7/MKK7. Plays a role in mitogen-stimulated phosphorylation and activation of BRAF, but does not phosphorylate…	SCZ
GRIN2A	19	Glutamate receptor, ionotropic, N-methyl D-aspartate 2A; Component of NMDA receptor complexes that function as heterotetrameric, ligand-gated ion channels with high calcium permeability and voltage-dependent sensitivity to magnesium. Channel activation requires binding of the neurotransmitter glutamate to the epsilon subunit, glycine binding to the zeta subunit, plus membrane depolarization to el…	SCZ		LCAT	5	Phosphatidylcholine-sterol acyltransferase; Central enzyme in the extracellular metabolism of plasma lipoproteins. Synthesized mainly in the liver and secreted into plasma where it converts cholesterol and phosphatidylcholines (lecithins) to cholesteryl esters and lysophosphatidylcholines on the surface of high and low density lipoproteins (HDLs and LDLs). The cholesterol ester is then transporte…	SCZ
NHP2L1	18	NHP2 non-histone chromosome protein 2-like 1 (S. cerevisiae); Binds to the 5'-stem-loop of U4 snRNA and may play a role in the late stage of spliceosome assembly. The protein undergoes a conformational change upon RNA-binding.	SCZ		GPN3	5	ATP-binding domain 1 family member C; Small GTPase required for proper localization of RNA polymerase II (RNAPII). May act at an RNAP assembly step prior to nuclear import; Belongs to the GPN-loop GTPase family.	SCZ
KAT5	18	Histone acetyltransferase HTATIP; Catalytic subunit of the NuA4 histone acetyltransferase complex which is involved in transcriptional activation of select genes principally by acetylation of nucleosomal histones H4 and H2A. This modification may both alter nucleosome-DNA interactions and promote interaction of the modified histones with other proteins which positively regulate transcription. Thi…	SCZ		FAM53C	5	Family with sequence similarity 53 member C	SCZ
F2	18	Coagulation factor II (thrombin); Thrombin, which cleaves bonds after Arg and Lys, converts fibrinogen to fibrin and activates factors V, VII, VIII, XIII, and, in complex with thrombomodulin, protein C. Functions in blood homeostasis, inflammation and wound healing; Belongs to the peptidase S1 family.	SCZ		EDC4	5	Human enhancer of decapping large subunit; In the process of mRNA degradation, seems to play a role in mRNA decapping. Component of a complex containing DCP2 and DCP1A which functions in decapping of ARE-containing mRNAs. Promotes complex formation between DCP1A and DCP2. Enhances the catalytic activity of DCP2 (in vitro); WD repeat domain containing	SCZ
CNNM2	17	Cyclin and CBS domain divalent metal cation transport mediator 2; Divalent metal cation transporter. Mediates transport of divalent metal cations in an order of Mg(2+) > Co(2+) > Mn(2+) > Sr(2+) > Ba(2+) > Cu(2+) > Fe(2+) (By similarity).	SCZ		DPH2	5	S-adenosyl-L-methionine:L-histidine 3-amino-3-carboxypropyltransferase 2; Required for the first step in the synthesis of diphthamide, a post-translational modification of histidine which occurs in translation elongation factor 2 (EEF2).	SCZ
CKAP5	17	Colonic and hepatic tumor overexpressed gene protein; Binds to the plus end of microtubules and regulates microtubule dynamics and microtubule organization. Acts as processive microtubule polymerase. Promotes cytoplasmic microtubule nucleation and elongation. Plays a major role in organizing spindle poles. In spindle formation protects kinetochore microtubules from depolymerization by KIF2C and h…	SCZ		CHRNA2	5	Cholinergic receptor, nicotinic, alpha 2 (neuronal); After binding acetylcholine, the AChR responds by an extensive change in conformation that affects all subunits and leads to opening of an ion-conducting channel across the plasma membrane; Cholinergic receptors nicotinic subunits	SCZ
NT5C2	16	Cytosolic purine 5'-nucleotidase; May have a critical role in the maintenance of a constant composition of intracellular purine/pyrimidine nucleotides in cooperation with other nucleotidases. Preferentially hydrolyzes inosine 5'-monophosphate (IMP) and other purine nucleotides; 5'-nucleotidases	SCZ		BCL2L12	5	Bcl-2-related proline-rich protein; BCL2 like 12	SCZ
INO80E	16	Coiled-coil domain-containing protein 95; Putative regulatory component of the chromatin remodeling INO80 complex which is involved in transcriptional regulation, DNA replication and probably DNA repair.	SCZ		ARL5B	5	ADP-ribosylation factor-like protein 5B; Binds and exchanges GTP and GDP; ARF GTPase family	SCZ
SF3B1	15	Pre-mRNA-splicing factor SF3b 155 kDa subunit; Involved in pre-mRNA splicing as a component of the splicing factor SF3B complex. SF3B complex is required for 'A' complex assembly formed by the stable binding of U2 snRNP to the branchpoint sequence (BPS) in pre-mRNA. Sequence independent binding of SF3A/SF3B complex upstream of the branch site is essential, it may anchor U2 snRNP to the pre-mRNA. …	SCZ		ARHGAP1	5	Rho-related small GTPase protein activator; GTPase activator for the Rho, Rac and Cdc42 proteins, converting them to the putatively inactive GDP-bound state. Cdc42 seems to be the preferred substrate; BCH domain containing	SCZ
PSMB10	15	Proteasome (prosome, macropain) subunit, beta type, 10; The proteasome is a multicatalytic proteinase complex which is characterized by its ability to cleave peptides with Arg, Phe, Tyr, Leu, and Glu adjacent to the leaving group at neutral or slightly basic pH. The proteasome has an ATP-dependent proteolytic activity. This subunit is involved in antigen processing to generate class I binding pep…	SCZ		ACO2	5	Aconitate hydratase, mitochondrial; Catalyzes the isomerization of citrate to isocitrate via cis-aconitate; Belongs to the aconitase/IPM isomerase family.	SCZ
KCTD13	15	BTB/POZ domain-containing adapter for CUL3-mediated RhoA degradation protein 1; Substrate-specific adapter of a BCR (BTB-CUL3-RBX1) E3 ubiquitin-protein ligase complex required for synaptic transmission. The BCR(KCTD13) E3 ubiquitin ligase complex mediates the ubiquitination of RHOA, leading to its degradation by the proteasome Degradation of RHOA regulates the actin cytoskeleton and promotes syn…	SCZ		EP300	45	Protein propionyltransferase p300; Functions as histone acetyltransferase and regulates transcription via chromatin remodeling. Acetylates all four core histones in nucleosomes. Histone acetylation gives an epigenetic tag for transcriptional activation. Mediates cAMP-gene regulation by binding specifically to phosphorylated CREB protein. Mediates acetylation of histone H3 at 'Lys-122' (H3K122ac),…	SFARI
ITIH3	15	Inter-alpha-trypsin inhibitor heavy chain H3; May act as a carrier of hyaluronan in serum or as a binding protein between hyaluronan and other matrix protein, including those on cell surfaces in tissues to regulate the localization, synthesis and degradation of hyaluronan which are essential to cells undergoing biological processes.	SCZ		CHD8	44	Chromodomain helicase DNA binding protein 8; DNA helicase that acts as a chromatin remodeling factor and regulates transcription. Acts as a transcription repressor by remodeling chromatin structure and recruiting histone H1 to target genes. Suppresses p53/TP53-mediated apoptosis by recruiting histone H1 and preventing p53/TP53 transactivation activity. Acts as a negative regulator of Wnt signalin…	SFARI
GATAD2A	15	GATA zinc finger domain-containing protein 2A; Transcriptional repressor. Enhances MBD2-mediated repression. Efficient repression requires the presence of GATAD2B; GATA zinc finger domain containing	SCZ		MECP2	31	Methyl CpG binding protein 2; Chromosomal protein that binds to methylated DNA. It can bind specifically to a single methyl-CpG pair. It is not influenced by sequences flanking the methyl-CpGs. Mediates transcriptional repression through interaction with histone deacetylase and the corepressor SIN3A. Binds both 5-methylcytosine (5mC) and 5-hydroxymethylcytosine (5hmC)-containing DNA, with a prefe…	SFARI
EGR1	15	Nerve growth factor-induced protein A; Transcriptional regulator. Recognizes and binds to the DNA sequence 5'-GCG(T/G)GGGCG-3'(EGR-site) in the promoter region of target genes (By similarity). Binds double- stranded target DNA, irrespective of the cytosine methylation status. Regulates the transcription of numerous target genes, and thereby plays an important role in regulating the response to gr…	SCZ		PTEN	30	Mutated in multiple advanced cancers 1; Tumor suppressor. Acts as a dual-specificity protein phosphatase, dephosphorylating tyrosine-, serine- and threonine- phosphorylated proteins. Also acts as a lipid phosphatase, removing the phosphate in the D3 position of the inositol ring from phosphatidylinositol 3,4,5-trisphosphate, phosphatidylinositol 3,4-diphosphate, phosphatidylinositol 3- phosphate …	SFARI
DOC2A	15	Double C2-like domain-containing protein alpha; Calcium sensor which most probably regulates fusion of vesicles with membranes. Binds calcium and phospholipids. May be involved in calcium dependent neurotransmitter release through the interaction with UNC13A. May be involved in calcium-dependent spontaneous release of neurotransmitter in absence of action potentials in neuronal cells. Regulates C…	SCZ		KMT2C	28	Myeloid/lymphoid or mixed-lineage leukemia protein 3; Histone methyltransferase. Methylates 'Lys-4' of histone H3. H3 'Lys-4' methylation represents a specific tag for epigenetic transcriptional activation. Central component of the MLL2/3 complex, a coactivator complex of nuclear receptors, involved in transcriptional coactivation. KMT2C/MLL3 may be a catalytic subunit of this complex. May be inv…	SFARI
CLU	15	Testosterone-repressed prostate message 2; Isoform 1 functions as extracellular chaperone that prevents aggregation of nonnative proteins. Prevents stress- induced aggregation of blood plasma proteins. Inhibits formation of amyloid fibrils by APP, APOC2, B2M, CALCA, CSN3, SNCA and aggregation-prone LYZ variants (in vitro). Does not require ATP. Maintains partially unfolded proteins in a state app…	SCZ		SIN3A	27	SIN3 transcription regulator family member A; Acts as a transcriptional repressor. Corepressor for REST. Interacts with MXI1 to repress MYC responsive genes and antagonize MYC oncogenic activities. Also interacts with MXD1-MAX heterodimers to repress transcription by tethering SIN3A to DNA. Acts cooperatively with OGT to repress transcription in parallel with histone deacetylation. Involved in he…	SFARI
SNAP91	14	91 kDa synaptosomal-associated protein; Adaptins are components of the adapter complexes which link clathrin to receptors in coated vesicles. Clathrin-associated protein complexes are believed to interact with the cytoplasmic tails of membrane proteins, leading to their selection and concentration. Binding of AP180 to clathrin triskelia induces their assembly into 60-70 nm coats (By similarity).	SCZ		KDM6A	26	Ubiquitously-transcribed X chromosome tetratricopeptide repeat protein; Histone demethylase that specifically demethylates 'Lys- 27' of histone H3, thereby playing a central role in histone code. Demethylates trimethylated and dimethylated but not monomethylated H3 'Lys-27'. Plays a central role in regulation of posterior development, by regulating HOX gene expression. Demethylation of 'Lys-27' o…	SFARI
SLC32A1	14	Solute carrier family 32 (GABA vesicular transporter), member 1; Involved in the uptake of GABA and glycine into the synaptic vesicles; Solute carriers	SCZ		GRIN2B	26	Glutamate receptor, ionotropic, N-methyl D-aspartate 2B; Component of NMDA receptor complexes that function as heterotetrameric, ligand-gated ion channels with high calcium permeability and voltage-dependent sensitivity to magnesium. Channel activation requires binding of the neurotransmitter glutamate to the epsilon subunit, glycine binding to the zeta subunit, plus membrane depolarization to el…	SFARI
RPS17	14	Small ribosomal subunit protein eS17; Ribosomal protein S17	SCZ		UBE3A	23	Human papillomavirus E6-associated protein; E3 ubiquitin-protein ligase which accepts ubiquitin from an E2 ubiquitin-conjugating enzyme in the form of a thioester and transfers it to its substrates. Several substrates have been identified including the RAD23A and RAD23B, MCM7 (which is involved in DNA replication), annexin A1, the PML tumor suppressor, and the cell cycle regulator CDKN1B. Catalyz…	SFARI
RANGAP1	14	Ran GTPase activating protein 1; GTPase activator for the nuclear Ras-related regulatory protein Ran, converting it to the putatively inactive GDP-bound state.	SCZ		SETD1B	23	Histone-lysine N-methyltransferase SETD1B; Histone methyltransferase that specifically methylates 'Lys-4' of histone H3, when part of the SET1 histone methyltransferase (HMT) complex, but not if the neighboring 'Lys- 9' residue is already methylated. H3 'Lys-4' methylation represents a specific tag for epigenetic transcriptional activation. The non-overlapping localization with SETD1A suggests th…	SFARI
PSMD6	14	Proteasome 26S subunit, non-ATPase 6	SCZ		NF1	23	Neurofibromatosis-related protein NF-1; Stimulates the GTPase activity of Ras. NF1 shows greater affinity for Ras GAP, but lower specific activity. May be a regulator of Ras activity; Armadillo-like helical domain containing	SFARI
ITIH4	14	Inter-alpha-trypsin inhibitor family heavy chain-related protein; Type II acute-phase protein (APP) involved in inflammatory responses to trauma. May also play a role in liver development or regeneration.	SCZ		YY1	22	Transcriptional repressor protein YY1; Multifunctional transcription factor that exhibits positive and negative control on a large number of cellular and viral genes by binding to sites overlapping the transcription start site. Binds to the consensus sequence 5'-CCGCCATNTT-3'; some genes have been shown to contain a longer binding motif allowing enhanced binding; the initial CG dinucleotide can b…	SFARI
HIRIP3	14	HIRA interacting protein 3; May play a role in chromatin function and histone metabolism via its interaction with HIRA and histones.	SCZ		SMARCA2	22	SWI/SNF related, matrix associated, actin dependent regulator of chromatin, subfamily a, member 2; Involved in transcriptional activation and repression of select genes by chromatin remodeling (alteration of DNA-nucleosome topology). Component of SWI/SNF chromatin remodeling complexes that carry out key enzymatic activities, changing chromatin structure by altering DNA-histone contacts within a n…	SFARI
GABBR2	14	Gamma-aminobutyric acid type B receptor subunit 2; Component of a heterodimeric G-protein coupled receptor for GABA, formed by GABBR1 and GABBR2. Within the heterodimeric GABA receptor, only GABBR1 seems to bind agonists, while GABBR2 mediates coupling to G proteins. Ligand binding causes a conformation change that triggers signaling via guanine nucleotide-binding proteins (G proteins) and modula…	SCZ		HDAC4	22	Histone deacetylase 4; Responsible for the deacetylation of lysine residues on the N-terminal part of the core histones (H2A, H2B, H3 and H4). Histone deacetylation gives a tag for epigenetic repression and plays an important role in transcriptional regulation, cell cycle progression and developmental events. Histone deacetylases act via the formation of large multiprotein complexes. Involved in …	SFARI
CDC23	14	Cell division cycle protein 23 homolog; Component of the anaphase promoting complex/cyclosome (APC/C), a cell cycle-regulated E3 ubiquitin ligase that controls progression through mitosis and the G1 phase of the cell cycle. The APC/C complex acts by mediating ubiquitination and subsequent degradation of target proteins: it mainly mediates the formation of 'Lys-11'-linked polyubiquitin chains and,…	SCZ		KAT2B	21	Histone acetyltransferase KAT2B; Functions as a histone acetyltransferase (HAT) to promote transcriptional activation. Has significant histone acetyltransferase activity with core histones (H3 and H4), and also with nucleosome core particles. Also acetylates non-histone proteins, such as ACLY. Inhibits cell-cycle progression and counteracts the mitogenic activity of the adenoviral oncoprotein E1A…	SFARI
ATF4	14	Tax-responsive enhancer element-binding protein 67; Transcriptional activator. Binds the cAMP response element (CRE) (consensus: 5'-GTGACGT[AC][AG]-3'), a sequence present in many viral and cellular promoters. Cooperates with FOXO1 in osteoblasts to regulate glucose homeostasis through suppression of beta-cell production and decrease in insulin production (By similarity). It binds to a Tax-respon…	SCZ		DNMT3A	21	DNA (cytosine-5-)-methyltransferase 3 alpha; Required for genome-wide de novo methylation and is essential for the establishment of DNA methylation patterns during development. DNA methylation is coordinated with methylation of histones. It modifies DNA in a non-processive manner and also methylates non-CpG sites. May preferentially methylate DNA linker between 2 nucleosomal cores and is inhibite…	SFARI
ZNF804A	13	Zinc finger protein 804A	SCZ		MTOR	20	FK506-binding protein 12-rapamycin complex-associated protein 1; Serine/threonine protein kinase which is a central regulator of cellular metabolism, growth and survival in response to hormones, growth factors, nutrients, energy and stress signals. MTOR directly or indirectly regulates the phosphorylation of at least 800 proteins. Functions as part of 2 structurally and functionally distinct sign…	SFARI
YPEL3	13	Yippee-like 3 (Drosophila); Involved in proliferation and apoptosis in myeloid precursor cells; Yippee like family	SCZ		KMT2A	20	Myeloid/lymphoid or mixed-lineage leukemia protein 1; Histone methyltransferase that plays an essential role in early development and hematopoiesis. Catalytic subunit of the MLL1/MLL complex, a multiprotein complex that mediates both methylation of 'Lys-4' of histone H3 (H3K4me) complex and acetylation of 'Lys-16' of histone H4 (H4K16ac). In the MLL1/MLL complex, it specifically mediates H3K4me, …	SFARI
PPP2R3A	13	Serine/threonine-protein phosphatase 2A regulatory subunit B'' subunit alpha; The B regulatory subunit might modulate substrate selectivity and catalytic activity, and also might direct the localization of the catalytic enzyme to a particular subcellular compartment; EF-hand domain containing	SCZ		FMR1	20	Fragile X mental retardation protein 1; Multifunctional polyribosome-associated RNA-binding protein that plays a central role in neuronal development and synaptic plasticity through the regulation of alternative mRNA splicing, mRNA stability, mRNA dendritic transport and postsynaptic local protein synthesis of a subset of mRNAs. Plays a role in the alternative splicing of its own mRNA. Plays a ro…	SFARI
NCK1	13	SH2/SH3 adaptor protein NCK-alpha; Adapter protein which associates with tyrosine- phosphorylated growth factor receptors, such as KDR and PDGFRB, or their cellular substrates. Maintains low levels of EIF2S1 phosphorylation by promoting its dephosphorylation by PP1. Plays a role in the DNA damage response, not in the detection of the damage by ATM/ATR, but for efficient activation of downstream e…	SCZ		SHANK2	19	SH3 and multiple ankyrin repeat domains protein 2; Seems to be an adapter protein in the postsynaptic density (PSD) of excitatory synapses that interconnects receptors of the postsynaptic membrane including NMDA-type and metabotropic glutamate receptors, and the actin-based cytoskeleton. May play a role in the structural and functional organization of the dendritic spine and synaptic junction; Be…	SFARI
LSM1	13	U6 snRNA-associated Sm-like protein LSm1; Plays a role in the degradation of histone mRNAs, the only eukaryotic mRNAs that are not polyadenylated. Probably also part of an LSm subunits- containing complex involved in the general process of mRNA degradation (By similarity); Belongs to the snRNP Sm proteins family.	SCZ		CNTNAP2	19	Contactin associated protein-like 2; Required, with CNTNAP1, for radial and longitudinal organization of myelinated axons. Plays a role in the formation of functional distinct domains critical for saltatory conduction of nerve impulses in myelinated nerve fibers. Demarcates the juxtaparanodal region of the axo-glial junction; Belongs to the neurexin family.	SFARI
GRM3	13	Glutamate receptor, metabotropic 3; G-protein coupled receptor for glutamate. Ligand binding causes a conformation change that triggers signaling via guanine nucleotide-binding proteins (G proteins) and modulates the activity of down-stream effectors. Signaling inhibits adenylate cyclase activity; Glutamate metabotropic receptors	SCZ		ASH1L	19	Ash1 (absent, small, or homeotic)-like (Drosophila); Histone methyltransferase specifically methylating 'Lys- 36' of histone H3 (H3K36me); Bromodomain containing	SFARI
DCP1A	13	Smad4-interacting transcriptional co-activator; Necessary for the degradation of mRNAs, both in normal mRNA turnover and in nonsense-mediated mRNA decay. Removes the 7- methyl guanine cap structure from mRNA molecules, yielding a 5'- phosphorylated mRNA fragment and 7m-GDP. Contributes to the transactivation of target genes after stimulation by TGFB1; Belongs to the DCP1 family.	SCZ		SYNGAP1	18	Ras/Rap GTPase-activating protein SynGAP; Major constituent of the PSD essential for postsynaptic signaling. Inhibitory regulator of the Ras-cAMP pathway. Member of the NMDAR signaling complex in excitatory synapses, it may play a role in NMDAR-dependent control of AMPAR potentiation, AMPAR membrane trafficking and synaptic plasticity. Regulates AMPAR- mediated miniature excitatory postsynaptic c…	SFARI
CUL3	13	Cullin 3; Core component of multiple cullin-RING-based BCR (BTB- CUL3-RBX1) E3 ubiquitin-protein ligase complexes which mediate the ubiquitination and subsequent proteasomal degradation of target proteins. BCR complexes and ARIH1 collaborate in tandem to mediate ubiquitination of target proteins. As a scaffold protein may contribute to catalysis through positioning of the substrate and the ubiqui…	SCZ		SMARCC2	18	SWI/SNF related, matrix associated, actin dependent regulator of chromatin, subfamily c, member 2; Involved in transcriptional activation and repression of select genes by chromatin remodeling (alteration of DNA-nucleosome topology). Component of SWI/SNF chromatin remodeling complexes that carry out key enzymatic activities, changing chromatin structure by altering DNA-histone contacts within a n…	SFARI
ANAPC7	13	Anaphase promoting complex subunit 7; Component of the anaphase promoting complex/cyclosome (APC/C), a cell cycle-regulated E3 ubiquitin ligase that controls progression through mitosis and the G1 phase of the cell cycle. The APC/C complex acts by mediating ubiquitination and subsequent degradation of target proteins: it mainly mediates the formation of 'Lys-11'-linked polyubiquitin chains and, t…	SCZ		PPP2CA	18	Serine/threonine-protein phosphatase 2A catalytic subunit alpha isoform; PP2A is the major phosphatase for microtubule-associated proteins (MAPs). PP2A can modulate the activity of phosphorylase B kinase casein kinase 2, mitogen-stimulated S6 kinase, and MAP-2 kinase. Cooperates with SGO2 to protect centromeric cohesin from separase-mediated cleavage in oocytes specifically during meiosis I (By s…	SFARI
ALDOA	13	Aldolase A, fructose-bisphosphate; Plays a key role in glycolysis and gluconeogenesis. In addition, may also function as scaffolding protein (By similarity); Belongs to the class I fructose-bisphosphate aldolase family.	SCZ		POGZ	18	Pogo transposable element with ZNF domain; Plays a role in mitotic cell cycle progression and is involved in kinetochore assembly and mitotic sister chromatid cohesion. Probably through its association with CBX5 plays a role in mitotic chromosome segregation by regulating aurora kinase B/AURKB activation and AURKB and CBX5 dissociation from chromosome arms; DNA transposon derived genes	SFARI
ACTR1A	13	ARP1 actin-related protein 1 homolog A, centractin alpha (yeast); Component of a multi-subunit complex involved in microtubule based vesicle motility. It is associated with the centrosome; Actin related proteins	SCZ		PAX6	18	Aniridia type II protein; Transcription factor with important functions in the development of the eye, nose, central nervous system and pancreas. Required for the differentiation of pancreatic islet alpha cells (By similarity). Competes with PAX4 in binding to a common element in the glucagon, insulin and somatostatin promoters. Regulates specification of the ventral neuron subtypes by establishi…	SFARI
SREBF1	12	Sterol regulatory element binding transcription factor 1; Transcriptional activator required for lipid homeostasis. Regulates transcription of the LDL receptor gene as well as the fatty acid and to a lesser degree the cholesterol synthesis pathway (By similarity). Binds to the sterol regulatory element 1 (SRE-1) (5'-ATCACCCCAC-3'). Has dual sequence specificity binding to both an E-box motif (5'-…	SCZ		NLGN3	18	Gliotactin homolog; Cell surface protein involved in cell-cell-interactions via its interactions with neurexin family members. Plays a role in synapse function and synaptic signal transmission, and may mediate its effects by clustering other synaptic proteins. May promote the initial formation of synapses, but is not essential for this. May also play a role in glia-glia or glia-neuron interaction…	SFARI
SMG6	12	SMG6 nonsense mediated mRNA decay factor; Component of the telomerase ribonucleoprotein (RNP) complex that is essential for the replication of chromosome termini. May have a general role in telomere regulation. Promotes in vitro the ability of TERT to elongate telomeres. Overexpression induces telomere uncapping, chromosomal end-to-end fusions (telomeric DNA persists at the fusion points) and did…	SCZ		CHD7	17	Chromodomain helicase DNA binding protein 7; Probable transcription regulator. Maybe involved in the in 45S precursor rRNA production; DNA helicases	SFARI
SHMT2	12	Serine hydroxymethyltransferase 2 (mitochondrial); Contributes to the de novo mitochondrial thymidylate biosynthesis pathway via its role in glycine and tetrahydrofolate metabolism. Thymidylate biosynthesis is required to prevent uracil accumulation in mtDNA. Interconversion of serine and glycine. Associates with mitochondrial DNA. Plays a role in the deubiquitination of target proteins as compon…	SCZ		CACNA1A	17	Calcium channel, voltage-dependent, P/Q type, alpha 1A subunit; Voltage-sensitive calcium channels (VSCC) mediate the entry of calcium ions into excitable cells and are also involved in a variety of calcium-dependent processes, including muscle contraction, hormone or neurotransmitter release, gene expression, cell motility, cell division and cell death. The isoform alpha-1A gives rise to P and/o…	SFARI
PRMT1	12	Histone-arginine N-methyltransferase PRMT1; Arginine methyltransferase that methylates (mono and asymmetric dimethylation) the guanidino nitrogens of arginyl residues present in proteins such as ESR1, histone H2, H3 and H4, PIAS1, HNRNPA1, HNRNPD, NFATC2IP, SUPT5H, TAF15, EWS, HABP4 and SERBP1. Constitutes the main enzyme that mediates monomethylation and asymmetric dimethylation of histone H4 'A…	SCZ		ARID1B	17	AT-rich interactive domain-containing protein 1B; Involved in transcriptional activation and repression of select genes by chromatin remodeling (alteration of DNA-nucleosome topology). Component of SWI/SNF chromatin remodeling complexes that carry out key enzymatic activities, changing chromatin structure by altering DNA-histone contacts within a nucleosome in an ATP-dependent manner. Belongs to …	SFARI
NMUR2	12	G-protein coupled receptor TGR-1; Receptor for the neuromedin-U and neuromedin-S neuropeptides; Belongs to the G-protein coupled receptor 1 family.	SCZ		NSD1	16	Histone-lysine N-methyltransferase, H3 lysine-36 and H4 lysine-20 specific; Histone methyltransferase. Preferentially methylates 'Lys-36' of histone H3 and 'Lys-20' of histone H4 (in vitro). Transcriptional intermediary factor capable of both negatively or positively influencing transcription, depending on the cellular context; Lysine methyltransferases	SFARI
MEF2C	12	Myocyte-specific enhancer factor 2C; Transcription activator which binds specifically to the MEF2 element present in the regulatory regions of many muscle- specific genes. Controls cardiac morphogenesis and myogenesis, and is also involved in vascular development. Plays an essential role in hippocampal-dependent learning and memory by suppressing the number of excitatory synapses and thus regulat…	SCZ		CDKL5	16	Serine/threonine-protein kinase 9; Mediates phosphorylation of MECP2; Cilia and flagella associated	SFARI
MCL1	12	Induced myeloid leukemia cell differentiation protein Mcl-1; Involved in the regulation of apoptosis versus cell survival, and in the maintenance of viability but not of proliferation. Mediates its effects by interactions with a number of other regulators of apoptosis. Isoform 1 inhibits apoptosis. Isoform 2 promotes apoptosis; Belongs to the Bcl-2 family.	SCZ		CAMK2A	16	Calcium/calmodulin-dependent protein kinase type II subunit alpha; CaM-kinase II (CAMK2) is a prominent kinase in the central nervous system that may function in long-term potentiation and neurotransmitter release. Member of the NMDAR signaling complex in excitatory synapses it may regulate NMDAR-dependent potentiation of the AMPAR and synaptic plasticity (By similarity). Phosphorylates transcrip…	SFARI
LPAR2	12	Lysophosphatidic acid receptor Edg-4; Receptor for lysophosphatidic acid (LPA), a mediator of diverse cellular activities. Seems to be coupled to the G(i)/G(o), G(12)/G(13), and G(q) families of heteromeric G proteins. Plays a key role in phospholipase C-beta (PLC-beta) signaling pathway. Stimulates phospholipase C (PLC) activity in a manner that is independent of RALA activation.	SCZ		TSC2	15	Tuberous sclerosis 2 protein; In complex with TSC1, this tumor suppressor inhibits the nutrient-mediated or growth factor-stimulated phosphorylation of S6K1 and EIF4EBP1 by negatively regulating mTORC1 signaling. Acts as a GTPase-activating protein (GAP) for the small GTPase RHEB, a direct activator of the protein kinase activity of mTORC1. May also play a role in microtubule-mediated protein tra…	SFARI
HSPE1	12	10 kDa heat shock protein, mitochondrial; Co-chaperonin implicated in mitochondrial protein import and macromolecular assembly. Together with Hsp60, facilitates the correct folding of imported proteins. May also prevent misfolding and promote the refolding and proper assembly of unfolded polypeptides generated under stress conditions in the mitochondrial matrix. The functional units of these chap…	SCZ		STXBP1	15	Syntaxin binding protein 1; May participate in the regulation of synaptic vesicle docking and fusion, possibly through interaction with GTP-binding proteins. Essential for neurotransmission and binds syntaxin, a component of the synaptic vesicle fusion machinery probably in a 1:1 ratio. Can interact with syntaxins 1, 2, and 3 but not syntaxin 4. May play a role in determining the specificity of i…	SFARI
GNL3	12	Guanine nucleotide binding protein-like 3 (nucleolar); May be required to maintain the proliferative capacity of stem cells. Stabilizes MDM2 by preventing its ubiquitination, and hence proteasomal degradation (By similarity); Belongs to the TRAFAC class YlqF/YawG GTPase family.	SCZ		CHD3	15	Chromodomain helicase DNA binding protein 3; Component of the histone deacetylase NuRD complex which participates in the remodeling of chromatin by deacetylating histones. Required for anchoring centrosomal pericentrin in both interphase and mitosis, for spindle organization and centrosome integrity; Belongs to the SNF2/RAD54 helicase family.	SFARI
FAM57B	12	Family with sequence similarity 57, member B; Involved in ceramide synthesis; TLC domain containing	SCZ		RELN	14	Reelin; Extracellular matrix serine protease that plays a role in layering of neurons in the cerebral cortex and cerebellum. Regulates microtubule function in neurons and neuronal migration. Affects migration of sympathetic preganglionic neurons in the spinal cord, where it seems to act as a barrier to neuronal migration. Enzymatic activity is important for the modulation of cell adhesion. Bindin…	SFARI
ETF1	12	Eukaryotic peptide chain release factor subunit 1; Directs the termination of nascent peptide synthesis (translation) in response to the termination codons UAA, UAG and UGA. Component of the transient SURF complex which recruits UPF1 to stalled ribosomes in the context of nonsense-mediated decay (NMD) of mRNAs containing premature stop codons.	SCZ		PTPN11	14	Protein tyrosine phosphatase, non-receptor type 11; Acts downstream of various receptor and cytoplasmic protein tyrosine kinases to participate in the signal transduction from the cell surface to the nucleus. Positively regulates MAPK signal transduction pathway. Dephosphorylates GAB1, ARHGAP35 and EGFR. Dephosphorylates ROCK2 at 'Tyr-722' resulting in stimulatation of its RhoA binding activity. …	SFARI
CENPM	12	Proliferation-associated nuclear element protein 1; Component of the CENPA-NAC (nucleosome-associated) complex, a complex that plays a central role in assembly of kinetochore proteins, mitotic progression and chromosome segregation. The CENPA-NAC complex recruits the CENPA-CAD (nucleosome distal) complex and may be involved in incorporation of newly synthesized CENPA into centromeres.	SCZ		MBD5	14	Methyl-CpG-binding domain protein 5; Binds to heterochromatin. Does not interact with either methylated or unmethylated DNA (in vitro); Methyl-CpG binding domain containing	SFARI
ARPC3	12	Actin related protein 2/3 complex, subunit 3, 21kDa; Functions as component of the Arp2/3 complex which is involved in regulation of actin polymerization and together with an activating nucleation-promoting factor (NPF) mediates the formation of branched actin networks; Belongs to the ARPC3 family.	SCZ		HUWE1	14	HECT, UBA and WWE domain containing 1, E3 ubiquitin protein ligase; E3 ubiquitin-protein ligase which mediates ubiquitination and subsequent proteasomal degradation of target proteins. Regulates apoptosis by catalyzing the polyubiquitination and degradation of MCL1. Mediates monoubiquitination of DNA polymerase beta (POLB) at 'Lys-41', 'Lys-61' and 'Lys-81', thereby playing a role in base-excisio…	SFARI
ALMS1	12	Alstrom syndrome protein 1; Involved in PCM1-dependent intracellular transport. Required, directly or indirectly, for the localization of NCAPD2 to the proximal ends of centrioles. Required for proper formation and/or maintenance of primary cilia (PC), microtubule-based structures that protrude from the surface of epithelial cells.	SCZ		SMC3	13	Basement membrane-associated chondroitin proteoglycan; Central component of cohesin, a complex required for chromosome cohesion during the cell cycle. The cohesin complex may form a large proteinaceous ring within which sister chromatids can be trapped. At anaphase, the complex is cleaved and dissociates from chromatin, allowing sister chromatids to segregate. Cohesion is coupled to DNA replicati…	SFARI
ACTR5	12	ARP5 actin-related protein 5 homolog (yeast); Proposed core component of the chromatin remodeling INO80 complex which is involved in transcriptional regulation, DNA replication and probably DNA repair. Involved in DNA double-strand break repair and UV-damage excision repair; Belongs to the actin family. ARP5 subfamily.	SCZ		SMC1A	13	Structural maintenance of chromosomes protein 1A; Involved in chromosome cohesion during cell cycle and in DNA repair. Central component of cohesin complex. The cohesin complex is required for the cohesion of sister chromatids after DNA replication. The cohesin complex apparently forms a large proteinaceous ring within which sister chromatids can be trapped. At anaphase, the complex is cleaved an…	SFARI
YJEFN3	11	YjeF N-terminal domain-containing protein 3; May play a role in spermiogenesis and oogenesis.	SCZ		SETD5	13	SET domain-containing protein 5; Probable transcriptional regulator that acts via the formation of large multiprotein complexes that modify and/or remodel the chromatin. Acts as a regulator of histone acetylation during gene transcription; SET domain containing	SFARI
WDR82	11	WD repeat-containing protein 82; Regulatory component of the SET1 complex implicated in the tethering of this complex to transcriptional start sites of active genes. Facilitates histone H3 'Lys-4' methylation via recruitment of the SETD1A or SETD1B to the 'Ser-5' phosphorylated C-terminal domain (CTD) of RNA polymerase II large subunit (POLR2A). Component of PTW/PP1 phosphatase complex, which pla…	SCZ		NTRK2	13	Neurotrophic tyrosine kinase, receptor, type 2; Receptor tyrosine kinase involved in the development and the maturation of the central and the peripheral nervous systems through regulation of neuron survival, proliferation, migration, differentiation, and synapse formation and plasticity. Receptor for BDNF/brain-derived neurotrophic factor and NTF4/neurotrophin- 4. Alternatively can also bind NTF…	SFARI
USMG5	11	Up-regulated during skeletal muscle growth 5 homolog (mouse); Plays a critical role in maintaining the ATP synthase population in mitochondria.	SCZ		NIPBL	13	Nipped-B homolog (Drosophila); Along with ZNF609, promotes cortical neuron migration during brain development by regulating the transcription of crucial genes in this process. Preferentially binds promoters containing paused RNA polymerase II. Up-regulates the expression of SEMA3A, NRP1, PLXND1 and GABBR2 genes, among others; Armadillo-like helical domain containing	SFARI
TCF4	11	Class B basic helix-loop-helix protein 19; Transcription factor that binds to the immunoglobulin enchancer Mu-E5/KE5-motif. Involved in the initiation of neuronal differentiation. Activates transcription by binding to the E box (5'-CANNTG-3'). Binds to the E-box present in the somatostatin receptor 2 initiator element (SSTR2-INR) to activate transcription (By similarity). Preferentially binds to …	SCZ		MED13L	13	Thyroid hormone receptor-associated protein complex 240 kDa component-like; Component of the Mediator complex, a coactivator involved in the regulated transcription of nearly all RNA polymerase II-dependent genes. Mediator functions as a bridge to convey information from gene-specific regulatory proteins to the basal RNA polymerase II transcription machinery. Mediator is recruited to promoters by…	SFARI
TAOK2	11	Thousand and one amino acid protein kinase 2; Serine/threonine-protein kinase involved in different processes such as membrane blebbing and apoptotic bodies formation DNA damage response and MAPK14/p38 MAPK stress-activated MAPK cascade. Phosphorylates itself, MBP, activated MAPK8, MAP2K3, MAP2K6 and tubulins. Activates the MAPK14/p38 MAPK signaling pathway through the specific activation and pho…	SCZ		CUL3	13	Cullin 3; Core component of multiple cullin-RING-based BCR (BTB- CUL3-RBX1) E3 ubiquitin-protein ligase complexes which mediate the ubiquitination and subsequent proteasomal degradation of target proteins. BCR complexes and ARIH1 collaborate in tandem to mediate ubiquitination of target proteins. As a scaffold protein may contribute to catalysis through positioning of the substrate and the ubiqui…	SFARI
RRAS	11	Related RAS viral (r-ras) oncogene homolog; Regulates the organization of the actin cytoskeleton. With OSPBL3, modulates integrin beta-1 (ITGB1) activity; Belongs to the small GTPase superfamily. Ras family.	SCZ		SYT1	12	Synaptotagmin I; May have a regulatory role in the membrane interactions during trafficking of synaptic vesicles at the active zone of the synapse. It binds acidic phospholipids with a specificity that requires the presence of both an acidic head group and a diacyl backbone. A Ca(2+)-dependent interaction between synaptotagmin and putative receptors for activated protein kinase C has also been re…	SFARI
RPTOR	11	Regulatory associated protein of MTOR, complex 1; Involved in the control of the mammalian target of rapamycin complex 1 (mTORC1) activity which regulates cell growth and survival, and autophagy in response to nutrient and hormonal signals; functions as a scaffold for recruiting mTORC1 substrates. mTORC1 is activated in response to growth factors or amino acids. Growth factor-stimulated mTORC1 ac…	SCZ		SRCAP	12	Snf2-related CREBBP activator protein; Catalytic component of the SRCAP complex which mediates the ATP-dependent exchange of histone H2AZ/H2B dimers for nucleosomal H2A/H2B, leading to transcriptional regulation of selected genes by chromatin remodeling. Acts as a coactivator for CREB-mediated transcription, steroid receptor-mediated transcription, and Notch-mediated transcription; Belongs to the…	SFARI
PTK2B	11	Calcium-regulated non-receptor proline-rich tyrosine kinase; Non-receptor protein-tyrosine kinase that regulates reorganization of the actin cytoskeleton, cell polarization, cell migration, adhesion, spreading and bone remodeling. Plays a role in the regulation of the humoral immune response, and is required for normal levels of marginal B-cells in the spleen and normal migration of splenic B-cel…	SCZ		PHF21A	12	BRAF35-HDAC complex protein BHC80; Component of the BHC complex, a corepressor complex that represses transcription of neuron-specific genes in non-neuronal cells. The BHC complex is recruited at RE1/NRSE sites by REST and acts by deacetylating and demethylating specific sites on histones, thereby acting as a chromatin modifier. In the BHC complex, it may act as a scaffold. Inhibits KDM1A-mediate…	SFARI
PRPF3	11	U4/U6 small nuclear ribonucleoprotein Prp3; Participates in pre-mRNA splicing. Part of the U4/U5/U6 tri-snRNP complex, one of the building blocks of the spliceosome; U4/U6 small nucleolar ribonucleoprotein	SCZ		KAT6A	12	Runt-related transcription factor-binding protein 2; Histone acetyltransferase that acetylates lysine residues in histone H3 and histone H4 (in vitro). Component of the MOZ/MORF complex which has a histone H3 acetyltransferase activity. May act as a transcriptional coactivator for RUNX1 and RUNX2. Acetylates p53/TP53 at 'Lys-120' and 'Lys-382' and controls its transcriptional activity via associa…	SFARI
PLCB2	11	1-phosphatidylinositol 4,5-bisphosphate phosphodiesterase beta-2; The production of the second messenger molecules diacylglycerol (DAG) and inositol 1,4,5-trisphosphate (IP3) is mediated by activated phosphatidylinositol-specific phospholipase C enzymes; C2 domain containing phospholipases	SCZ		EHMT1	12	Euchromatic histone-lysine N-methyltransferase 1; Histone methyltransferase that specifically mono- and dimethylates 'Lys-9' of histone H3 (H3K9me1 and H3K9me2, respectively) in euchromatin. H3K9me represents a specific tag for epigenetic transcriptional repression by recruiting HP1 proteins to methylated histones. Also weakly methylates 'Lys-27' of histone H3 (H3K27me). Also required for DNA met…	SFARI
PDCD11	11	Programmed cell death protein 11; Essential for the generation of mature 18S rRNA, specifically necessary for cleavages at sites A0, 1 and 2 of the 47S precursor. Directly interacts with U3 snoRNA; Minor histocompatibility antigens	SCZ		BRAF	12	v-Raf murine sarcoma viral oncogene homolog B1; Protein kinase involved in the transduction of mitogenic signals from the cell membrane to the nucleus. May play a role in the postsynaptic responses of hippocampal neuron. Phosphorylates MAP2K1, and thereby contributes to the MAP kinase signal transduction pathway.	SFARI
NEK4	11	Serine/threonine-protein kinase NRK2; Protein kinase that seems to act exclusively upon threonine residues (By similarity). Required for normal entry into proliferative arrest after a limited number of cell divisions, also called replicative senescence. Required for normal cell cycle arrest in response to double-stranded DNA damage.	SCZ		TBL1XR1	11	Nuclear receptor corepressor/HDAC3 complex subunit TBLR1; F-box-like protein involved in the recruitment of the ubiquitin/19S proteasome complex to nuclear receptor-regulated transcription units. Plays an essential role in transcription activation mediated by nuclear receptors. Probably acts as integral component of the N-Cor corepressor complex that mediates the recruitment of the 19S proteasome…	SFARI
NCAN	11	Chondroitin sulfate proteoglycan 3; May modulate neuronal adhesion and neurite growth during development by binding to neural cell adhesion molecules (NG-CAM and N-CAM). Chondroitin sulfate proteoglycan; binds to hyaluronic acid; Belongs to the aggrecan/versican proteoglycan family.	SCZ		SLC6A1	11	Solute carrier family 6 (neurotransmitter transporter), member 1; Terminates the action of GABA by its high affinity sodium-dependent reuptake into presynaptic terminals; Belongs to the sodium:neurotransmitter symporter (SNF) (TC 2.A.22) family. SLC6A1 subfamily.	SFARI
MAD1L1	11	Mitotic spindle assembly checkpoint protein MAD1; Component of the spindle-assembly checkpoint that prevents the onset of anaphase until all chromosomes are properly aligned at the metaphase plate. May recruit MAD2L1 to unattached kinetochores. Has a role in the correct positioning of the septum. Required for anchoring MAD2L1 to the nuclear periphery. Binds to the TERT promoter and represses telo…	SCZ		RLIM	11	Ring finger protein, LIM domain interacting; E3 ubiquitin-protein ligase. Acts as a negative coregulator for LIM homeodomain transcription factors by mediating the ubiquitination and subsequent degradation of LIM cofactors LDB1 and LDB2 and by mediating the recruitment the SIN3a/histone deacetylase corepressor complex. Ubiquitination and degradation of LIM cofactors LDB1 and LDB2 allows DNA-bound…	SFARI
KDM4A	11	JmjC domain-containing histone demethylation protein 3A; Histone demethylase that specifically demethylates 'Lys- 9' and 'Lys-36' residues of histone H3, thereby playing a central role in histone code. Does not demethylate histone H3 'Lys-4', H3 'Lys-27' nor H4 'Lys-20'. Demethylates trimethylated H3 'Lys-9' and H3 'Lys-36' residue, while it has no activity on mono- and dimethylated residues. Dem…	SCZ		RIMS1	11	Regulating synaptic membrane exocytosis protein 1; Rab effector involved in exocytosis (By similarity). May act as scaffold protein that regulates neurotransmitter release at the active zone. Essential for maintaining normal probability of neurotransmitter release and for regulating release during short- term synaptic plasticity (By similarity). Plays a role in dendrite formation by melanocytes; …	SFARI
GLT8D1	11	Glycosyltransferase 8 domain containing 1; Belongs to the glycosyltransferase 8 family.	SCZ		LEO1	11	Leo1, Paf1/RNA polymerase II complex component, homolog (S. cerevisiae); Component of the PAF1 complex (PAF1C) which has multiple functions during transcription by RNA polymerase II and is implicated in regulation of development and maintenance of embryonic stem cell pluripotency. PAF1C associates with RNA polymerase II through interaction with POLR2A CTD non- phosphorylated and 'Ser-2'- and 'Ser…	SFARI
GDPD3	11	Glycerophosphodiester phosphodiesterase domain-containing protein 3; Hydrolyzes lysoglycerophospholipids to produce lysophosphatidic acid (LPA) and the corresponding amines. Shows a preference for 1-O-alkyl-sn-glycero-3-phosphocholine (lyso-PAF) and lysophosphatidylcholine (lyso-PC), and to a lesser extent for lysophosphatidylethanolamine (lyso-PE). Does not display glycerophosphodiester phosphod…	SCZ		CAMK2B	11	Calcium/calmodulin-dependent protein kinase type II subunit beta; Calcium/calmodulin-dependent protein kinase that functions autonomously after Ca(2+)/calmodulin-binding and autophosphorylation, and is involved in dendritic spine and synapse formation, neuronal plasticity and regulation of sarcoplasmic reticulum Ca(2+) transport in skeletal muscle. In neurons, plays an essential structural role i…	SFARI
CNOT1	11	Negative regulator of transcription subunit 1 homolog; Scaffolding component of the CCR4-NOT complex which is one of the major cellular mRNA deadenylases and is linked to various cellular processes including bulk mRNA degradation, miRNA- mediated repression, translational repression during translational initiation and general transcription regulation. Additional complex functions may be a consequ…	SCZ		CACNA1D	11	Calcium channel, voltage-dependent, L type, alpha 1D subunit; Voltage-sensitive calcium channels (VSCC) mediate the entry of calcium ions into excitable cells and are also involved in a variety of calcium-dependent processes, including muscle contraction, hormone or neurotransmitter release, gene expression, cell motility, cell division and cell death. The isoform alpha-1D gives rise to L-type ca…	SFARI
CENPL	11	Centromere protein L; Constitutive centromere associated network	SCZ		SUV420H1	10	Suppressor of variegation 4-20 homolog 1 (Drosophila); Histone methyltransferase that specifically trimethylates 'Lys-20' of histone H4. H4 'Lys-20' trimethylation represents a specific tag for epigenetic transcriptional repression. Mainly functions in pericentric heterochromatin regions, thereby playing a central role in the establishment of constitutive heterochromatin in these regions. KMT5B i…	SFARI
CDC25C	11	Dual specificity phosphatase Cdc25C; Functions as a dosage-dependent inducer in mitotic control. Tyrosine protein phosphatase required for progression of the cell cycle. When phosphorylated, highly effective in activating G2 cells into prophase. Directly dephosphorylates CDK1 and activates its kinase activity.	SCZ		SLC1A2	10	Solute carrier family 1 (glial high affinity glutamate transporter), member 2; Sodium-dependent, high-affinity amino acid transporter that mediates the uptake of L-glutamate and also L-aspartate and D-aspartate. Functions as a symporter that transports one amino acid molecule together with two or three Na(+) ions and one proton, in parallel with the counter-transport of one K(+) ion. Mediates Cl(…	SFARI
CACNA1D	11	Calcium channel, voltage-dependent, L type, alpha 1D subunit; Voltage-sensitive calcium channels (VSCC) mediate the entry of calcium ions into excitable cells and are also involved in a variety of calcium-dependent processes, including muscle contraction, hormone or neurotransmitter release, gene expression, cell motility, cell division and cell death. The isoform alpha-1D gives rise to L-type ca…	SCZ		SATB2	10	Special AT-rich sequence-binding protein 2; Binds to DNA, at nuclear matrix- or scaffold-associated regions. Thought to recognize the sugar-phosphate structure of double-stranded DNA. Transcription factor controlling nuclear gene expression, by binding to matrix attachment regions (MARs) of DNA and inducing a local chromatin-loop remodeling. Acts as a docking site for several chromatin remodeling…	SFARI
ABCB1	11	ATP-binding cassette, sub-family B (MDR/TAP), member 1; Energy-dependent efflux pump responsible for decreased drug accumulation in multidrug-resistant cells; ATP binding cassette subfamily B	SCZ		PPP2R5D	10	Serine/threonine-protein phosphatase 2A 56 kDa regulatory subunit delta isoform; The B regulatory subunit might modulate substrate selectivity and catalytic activity, and also might direct the localization of the catalytic enzyme to a particular subcellular compartment; Belongs to the phosphatase 2A regulatory subunit B56 family.	SFARI
XRCC6	10	X-ray repair complementing defective repair in Chinese hamster cells 6; Single-stranded DNA-dependent ATP-dependent helicase. Has a role in chromosome translocation. The DNA helicase II complex binds preferentially to fork-like ends of double-stranded DNA in a cell cycle-dependent manner. It works in the 3'-5' direction. Binding to DNA may be mediated by XRCC6. Involved in DNA non-homologous end …	SCZ		TSC1	9	Tuberous sclerosis 1 protein; In complex with TSC2, inhibits the nutrient-mediated or growth factor-stimulated phosphorylation of S6K1 and EIF4EBP1 by negatively regulating mTORC1 signaling. Seems not to be required for TSC2 GAP activity towards RHEB. Implicated as a tumor suppressor. Involved in microtubule-mediated protein transport, but this seems to be due to unregulated mTOR signaling; Armad…	SFARI
WBP1L	10	Outcome predictor in acute leukemia 1; WW domain binding protein 1 like; WBP1/VOPP1 family	SCZ		MET	9	MET proto-oncogene, receptor tyrosine kinase; Receptor tyrosine kinase that transduces signals from the extracellular matrix into the cytoplasm by binding to hepatocyte growth factor/HGF ligand. Regulates many physiological processes including proliferation, scattering, morphogenesis and survival. Ligand binding at the cell surface induces autophosphorylation of MET on its intracellular domain th…	SFARI
TNKS	10	Tankyrase, TRF1-interacting ankyrin-related ADP-ribose polymerase; Poly-ADP-ribosyltransferase involved in various processes such as Wnt signaling pathway, telomere length and vesicle trafficking. Acts as an activator of the Wnt signaling pathway by mediating poly-ADP-ribosylation (PARsylation) of AXIN1 and AXIN2, 2 key components of the beta-catenin destruction complex: poly-ADP-ribosylated targ…	SCZ		HERC2	9	HECT and RLD domain containing E3 ubiquitin protein ligase 2; E3 ubiquitin-protein ligase that regulates ubiquitin- dependent retention of repair proteins on damaged chromosomes. Recruited to sites of DNA damage in response to ionizing radiation (IR) and facilitates the assembly of UBE2N and RNF8 promoting DNA damage-induced formation of 'Lys-63'-linked ubiquitin chains. Acts as a mediator of bin…	SFARI
TMEM219	10	Insulin-like growth factor-binding protein 3 receptor; Cell death receptor specific for IGFBP3, may mediate caspase-8-dependent apoptosis upon ligand binding.	SCZ		FOXP1	9	Mac-1-regulated forkhead; Transcriptional repressor. Can act with CTBP1 to synergistically repress transcription but CTPBP1 is not essential (By similarity). Plays an important role in the specification and differentiation of lung epithelium. Acts cooperatively with FOXP4 to regulate lung secretory epithelial cell fate and regeneration by restricting the goblet cell lineage program; the function …	SFARI
TKT	10	Transketolase; Catalyzes the transfer of a two-carbon ketol group from a ketose donor to an aldose acceptor, via a covalent intermediate with the cofactor thiamine pyrophosphate; Belongs to the transketolase family.	SCZ		TNRC6B	8	Trinucleotide repeat-containing gene 6B protein; Plays a role in RNA-mediated gene silencing by both micro-RNAs (miRNAs) and short interfering RNAs (siRNAs). Required for miRNA-dependent translational repression and siRNA-dependent endonucleolytic cleavage of complementary mRNAs by argonaute family proteins. As scaffoldng protein associates with argonaute proteins bound to partially complementary…	SFARI
SUGP1	10	SURP and G-patch domain-containing protein 1; Plays a role in pre-mRNA splicing; G-patch domain containing	SCZ		RHEB	8	Ras homolog enriched in brain; Activates the protein kinase activity of mTORC1, and thereby plays a role in the regulation of apoptosis. Stimulates the phosphorylation of S6K1 and EIF4EBP1 through activation of mTORC1 signaling. Has low intrinsic GTPase activity; RAS type GTPase family	SFARI
STAG1	10	Cohesin subunit SA-1; Component of cohesin complex, a complex required for the cohesion of sister chromatids after DNA replication. The cohesin complex apparently forms a large proteinaceous ring within which sister chromatids can be trapped. At anaphase, the complex is cleaved and dissociates from chromatin, allowing sister chromatids to segregate. The cohesin complex may also play a role in spi…	SCZ		PTCHD1	8	Patched domain-containing protein 1; Required for the development and function of the thalamic reticular nucleus (TRN), a part of the thalamus that is critical for thalamocortical transmission, generation of sleep rhythms, sensorimotor processing and attention.	SFARI
SDCCAG8	10	Centrosomal colon cancer autoantigen protein; Plays a role in the establishment of cell polarity and epithelial lumen formation (By similarity). May play a role in ciliogenesis; Bardet-Biedl syndrome associated	SCZ		PHF3	8	PHD finger protein 3	SFARI
PHF5A	10	PHD finger-like domain-containing protein 5A; Involved with the PAF1 complex (PAF1C) in transcriptional elongation by RNA polymerase II, and in regulation of development and maintenance of embryonic stem cell (ESC) pluripotency. Required for maintenance of ESCs self-renewal and cellular reprogramming of stem cells. Maintains pluripotency by recruiting and stabilizing PAF1C on pluripotency genes l…	SCZ		PCDH19	8	Protocadherin 19; Potential calcium-dependent cell-adhesion protein; Non-clustered protocadherins	SFARI
PDE4B	10	cAMP-specific 3',5'-cyclic phosphodiesterase 4B; Hydrolyzes the second messenger cAMP, which is a key regulator of many important physiological processes. May be involved in mediating central nervous system effects of therapeutic agents ranging from antidepressants to antiasthmatic and anti-inflammatory agents; Phosphodiesterases	SCZ		FBXO11	8	Protein arginine N-methyltransferase 9; Substrate recognition component of a SCF (SKP1-CUL1-F- box protein) E3 ubiquitin-protein ligase complex which mediates the ubiquitination and subsequent proteasomal degradation of target proteins, such as DTL/CDT2, BCL6 and PRDM1/BLIMP1. The SCF(FBXO11) complex mediates ubiquitination and degradation of BCL6, thereby playing a role in the germinal center B-…	SFARI
NT5DC2	10	5'-nucleotidase domain containing 2	SCZ		CUX1	8	Homeobox protein cut-like 1; Probably has a broad role in mammalian development as a repressor of developmentally regulated gene expression. May act by preventing binding of positively-activing CCAAT factors to promoters. Component of nf-munr repressor; binds to the matrix attachment regions (MARs) (5' and 3') of the immunoglobulin heavy chain enhancer. Represses T-cell receptor (TCR) beta enhanc…	SFARI
NSUN6	10	NOL1/NOP2/Sun and PUA domain-containing protein 1; May have S-adenosyl-L-methionine-dependent methyl- transferase activity; NOP2/Sun RNA methyltransferase family	SCZ		CACNA2D3	8	Calcium channel, voltage-dependent, alpha 2/delta subunit 3; The alpha-2/delta subunit of voltage-dependent calcium channels regulates calcium current density and activation/inactivation kinetics of the calcium channel. Acts as a regulatory subunit for P/Q-type calcium channel (CACNA1A), N-type (CACNA1B), L-type (CACNA1C OR CACNA1D) but not T-type (CACNA1G) (By similarity); Calcium voltage-gated …	SFARI
MCHR1	10	Melanin-concentrating hormone receptor 1; Receptor for melanin-concentrating hormone, coupled to both G proteins that inhibit adenylyl cyclase and G proteins that activate phosphoinositide hydrolysis; Belongs to the G-protein coupled receptor 1 family.	SCZ		ADNP	8	Activity-dependent neuroprotector homeobox protein; Potential transcription factor. May mediate some of the neuroprotective peptide VIP-associated effects involving normal growth and cancer proliferation; ZF class homeoboxes and pseudogenes	SFARI
MAPK7	10	Extracellular signal-regulated kinase 5; Plays a role in various cellular processes such as proliferation, differentiation and cell survival. The upstream activator of MAPK7 is the MAPK kinase MAP2K5. Upon activation, it translocates to the nucleus and phosphorylates various downstream targets including MEF2C. EGF activates MAPK7 through a Ras- independent and MAP2K5-dependent pathway. May have a…	SCZ		UPF3B	7	UPF3 regulator of nonsense transcripts homolog B (yeast); Involved in nonsense-mediated decay (NMD) of mRNAs containing premature stop codons by associating with the nuclear exon junction complex (EJC) and serving as link between the EJC core and NMD machinery. Recruits UPF2 at the cytoplasmic side of the nuclear envelope and the subsequent formation of an UPF1-UPF2- UPF3 surveillance complex (in…	SFARI
FTSJ2	10	16S rRNA (uridine(1369)-2'-O)-methyltransferase; S-adenosyl-L-methionine-dependent 2'-O-ribose methyltransferase that catalyzes the formation of 2'-O- methyluridine at position 1369 (Um1369) in the 16S mitochondrial large subunit ribosomal RNA (mtLSU rRNA), a universally conserved modification in the peptidyl transferase domain of the mtLSU rRNA; Belongs to the class I-like SAM-binding methyltran…	SCZ		TCF4	7	Class B basic helix-loop-helix protein 19; Transcription factor that binds to the immunoglobulin enchancer Mu-E5/KE5-motif. Involved in the initiation of neuronal differentiation. Activates transcription by binding to the E box (5'-CANNTG-3'). Binds to the E-box present in the somatostatin receptor 2 initiator element (SSTR2-INR) to activate transcription (By similarity). Preferentially binds to …	SFARI
DPH2	10	S-adenosyl-L-methionine:L-histidine 3-amino-3-carboxypropyltransferase 2; Required for the first step in the synthesis of diphthamide, a post-translational modification of histidine which occurs in translation elongation factor 2 (EEF2).	SCZ		TCF20	7	Stromelysin-1 PDGF-responsive element-binding protein; Transcriptional activator that binds to the regulatory region of MMP3 and thereby controls stromelysin expression. It stimulates the activity of various transcriptional activators such as JUN, SP1, PAX6 and ETS1, suggesting a function as a coactivator.	SFARI
DDX28	10	DEAD (Asp-Glu-Ala-Asp) box polypeptide 28; Plays an essential role in facilitating the proper assembly of the mitochondrial large ribosomal subunit and its helicase activity is essential for this function. May be involved in RNA processing or transport. Has RNA and Mg(2+)-dependent ATPase activity; DEAD-box helicases	SCZ		RPS6KA3	7	Ribosomal protein S6 kinase, 90kDa, polypeptide 3; Serine/threonine-protein kinase that acts downstream of ERK (MAPK1/ERK2 and MAPK3/ERK1) signaling and mediates mitogenic and stress-induced activation of the transcription factors CREB1, ETV1/ER81 and NR4A1/NUR77, regulates translation through RPS6 and EIF4B phosphorylation, and mediates cellular proliferation, survival, and differentiation by mo…	SFARI
DDB2	10	Damage-specific DNA binding protein 2, 48kDa; Required for DNA repair. Binds to DDB1 to form the UV- damaged DNA-binding protein complex (the UV-DDB complex). The UV- DDB complex may recognize UV-induced DNA damage and recruit proteins of the nucleotide excision repair pathway (the NER pathway) to initiate DNA repair. The UV-DDB complex preferentially binds to cyclobutane pyrimidine dimers (CPD),…	SCZ		PSMD12	7	Proteasome (prosome, macropain) 26S subunit, non-ATPase, 12; Component of the 26S proteasome, a multiprotein complex involved in the ATP-dependent degradation of ubiquitinated proteins. This complex plays a key role in the maintenance of protein homeostasis by removing misfolded or damaged proteins, which could impair cellular functions, and by removing proteins whose functions are no longer requ…	SFARI
CSMD1	10	CUB and sushi domain-containing protein 1; Potential suppressor of squamous cell carcinomas; Protein phosphatase 1 regulatory subunits	SCZ		NTNG1	7	Laminet-1; Involved in controlling patterning and neuronal circuit formation at the laminar, cellular, subcellular and synaptic levels. Promotes neurite outgrowth of both axons and dendrites; Netrins	SFARI
CHRNB4	10	Cholinergic receptor, nicotinic, beta 4 (neuronal); After binding acetylcholine, the AChR responds by an extensive change in conformation that affects all subunits and leads to opening of an ion-conducting channel across the plasma membrane; Belongs to the ligand-gated ion channel (TC 1.A.9) family. Acetylcholine receptor (TC 1.A.9.1) subfamily. Beta- 4/CHRNB4 sub-subfamily.	SCZ		MED13	7	Thyroid hormone receptor-associated protein complex 240 kDa component; Component of the Mediator complex, a coactivator involved in the regulated transcription of nearly all RNA polymerase II-dependent genes. Mediator functions as a bridge to convey information from gene-specific regulatory proteins to the basal RNA polymerase II transcription machinery. Mediator is recruited to promoters by dire…	SFARI
CHRM4	10	Muscarinic acetylcholine receptor M4; The muscarinic acetylcholine receptor mediates various cellular responses, including inhibition of adenylate cyclase, breakdown of phosphoinositides and modulation of potassium channels through the action of G proteins. Primary transducing effect is inhibition of adenylate cyclase; Cholinergic receptors muscarinic	SCZ		KATNAL2	7	Katanin p60 ATPase-containing subunit A-like 2; Severs microtubules in vitro in an ATP-dependent manner. This activity may promote rapid reorganization of cellular microtubule arrays; AAA ATPases	SFARI
CALB2	10	29 kDa calbindin; Calretinin is a calcium-binding protein which is abundant in auditory neurons; EF-hand domain containing	SCZ		TRAF7	6	TNF receptor-associated factor 7, E3 ubiquitin protein ligase; E3 ubiquitin ligase capable of auto-ubiquitination, following phosphorylation by MAP3K3. Potentiates MEKK3-mediated activation of the NF-kappa-B, JUN/AP1 and DDIT3 transcriptional regulators. Induces apoptosis when overexpressed; Belongs to the WD repeat TRAF7 family.	SFARI
C16orf92	10	Chromosome 16 open reading frame 92	SCZ		STAG1	6	Cohesin subunit SA-1; Component of cohesin complex, a complex required for the cohesion of sister chromatids after DNA replication. The cohesin complex apparently forms a large proteinaceous ring within which sister chromatids can be trapped. At anaphase, the complex is cleaved and dissociates from chromatin, allowing sister chromatids to segregate. The cohesin complex may also play a role in spi…	SFARI
BAG4	10	BAG family molecular chaperone regulator 4; Inhibits the chaperone activity of HSP70/HSC70 by promoting substrate release (By similarity). Prevents constitutive TNFRSF1A signaling. Negative regulator of PRKN translocation to damaged mitochondria; BCL2 associated athanogene family	SCZ		SLC9A6	6	Solute carrier family 9, subfamily A (NHE6, cation proton antiporter 6), member 6; Electroneutral exchange of protons for Na(+) and K(+) across the early and recycling endosome membranes. Contributes to calcium homeostasis; Solute carriers	SFARI
ATP2A2	10	Calcium-transporting ATPase sarcoplasmic reticulum type, slow twitch skeletal muscle isoform; This magnesium-dependent enzyme catalyzes the hydrolysis of ATP coupled with the translocation of calcium from the cytosol to the sarcoplasmic reticulum lumen. Isoform 2 is involved in the regulation of the contraction/relaxation cycle. Acts as a regulator of TNFSF11-mediated Ca(2+) signaling pathways vi…	SCZ		RERE	6	Arginine-glutamic acid dipeptide repeats protein; Plays a role as a transcriptional repressor during development. May play a role in the control of cell survival. Overexpression of RERE recruits BAX to the nucleus particularly to POD and triggers caspase-3 activation, leading to cell death; GATA zinc finger domain containing	SFARI
VRK2	9	Serine/threonine-protein kinase VRK2; Serine/threonine kinase that regulates several signal transduction pathways. Isoform 1 modulates the stress response to hypoxia and cytokines, such as interleukin-1 beta (IL1B) and this is dependent on its interaction with MAPK8IP1, which assembles mitogen-activated protein kinase (MAPK) complexes. Inhibition of signal transmission mediated by the assembly of…	SCZ		HNRNPU	6	Heterogeneous nuclear ribonucleoprotein U (scaffold attachment factor A); DNA- and RNA-binding protein involved in several cellular processes such as nuclear chromatin organization, telomere-length regulation, transcription, mRNA alternative splicing and stability, Xist-mediated transcriptional silencing and mitotic cell progression. Plays a role in the regulation of interphase large-scale gene-r…	SFARI
TBX6	9	T-box transcription factor TBX6; T-box transcription factor that plays an essential role in the determination of the fate of axial stem cells: neural vs mesodermal. Acts in part by down-regulating, a specific enhancer (N1) of SOX2, to inhibit neural development. Seems to play also an essential role in left/right axis determination and acts through effects on Notch signaling around the node as wel…	SCZ		DDX3X	6	DEAD (Asp-Glu-Ala-Asp) box helicase 3, X-linked; Multifunctional ATP-dependent RNA helicase. The ATPase activity can be stimulated by various ribo- and deoxynucleic acids indicative for a relaxed substrate specificity. In vitro can unwind partially double-stranded DNA with a preference for 5'- single-stranded DNA overhangs. Is involved in several steps of gene expression, such as transcription, m…	SFARI
SETD8	9	SET domain containing (lysine methyltransferase) 8; Protein-lysine N-methyltransferase that monomethylates both histones and non-histone proteins. Specifically monomethylates 'Lys-20' of histone H4 (H4K20me1). H4K20me1 is enriched during mitosis and represents a specific tag for epigenetic transcriptional repression. Mainly functions in euchromatin regions, thereby playing a central role in the s…	SCZ		WAC	5	WW domain-containing adapter protein with coiled-coil; Acts as a linker between gene transcription and histone H2B monoubiquitination at 'Lys-120' (H2BK120ub1). Interacts with the RNA polymerase II transcriptional machinery via its WW domain and with RNF20-RNF40 via its coiled coil region, thereby linking and regulating H2BK120ub1 and gene transcription. Regulates the cell-cycle checkpoint activa…	SFARI
RIMS1	9	Regulating synaptic membrane exocytosis protein 1; Rab effector involved in exocytosis (By similarity). May act as scaffold protein that regulates neurotransmitter release at the active zone. Essential for maintaining normal probability of neurotransmitter release and for regulating release during short- term synaptic plasticity (By similarity). Plays a role in dendrite formation by melanocytes; …	SCZ		KCNB1	5	Potassium voltage-gated channel, Shab-related subfamily, member 1; Voltage-gated potassium channel that mediates transmembrane potassium transport in excitable membranes, primarily in the brain, but also in the pancreas and cardiovascular system. Contributes to the regulation of the action potential (AP) repolarization, duration and frequency of repetitive AP firing in neurons, muscle cells and e…	SFARI
RBFOX1	9	RNA binding protein, fox-1 homolog (C. elegans) 1; RNA-binding protein that regulates alternative splicing events by binding to 5'-UGCAUGU-3' elements. Regulates alternative splicing of tissue-specific exons and of differentially spliced exons during erythropoiesis.	SCZ		IQSEC2	5	IQ motif and SEC7 domain-containing protein 2; Is a guanine nucleotide exchange factor for the ARF GTP- binding proteins; X-linked mental retardation	SFARI
PPP1R3B	9	Hepatic glycogen-targeting protein phosphatase 1 regulatory subunit GL; Acts as a glycogen-targeting subunit for phosphatase PP1. Facilitates interaction of the PP1 with enzymes of the glycogen metabolism and regulates its activity. Suppresses the rate at which PP1 dephosphorylates (inactivates) glycogen phosphorylase and enhances the rate at which it activates glycogen synthase and therefore lim…	SCZ		GABBR2	5	Gamma-aminobutyric acid type B receptor subunit 2; Component of a heterodimeric G-protein coupled receptor for GABA, formed by GABBR1 and GABBR2. Within the heterodimeric GABA receptor, only GABBR1 seems to bind agonists, while GABBR2 mediates coupling to G proteins. Ligand binding causes a conformation change that triggers signaling via guanine nucleotide-binding proteins (G proteins) and modula…	SFARI
PACSIN3	9	Protein kinase C and casein kinase substrate in neurons protein 3; Plays a role in endocytosis and regulates internalization of plasma membrane proteins. Overexpression impairs internalization of SLC2A1/GLUT1 and TRPV4 and increases the levels of SLC2A1/GLUT1 and TRPV4 at the cell membrane. Inhibits the TRPV4 calcium channel activity (By similarity); F-BAR domain containing	SCZ		DEPDC5	5	DEP domain-containing protein 5; As a component of the GATOR1 complex functions as an inhibitor of the amino acid-sensing branch of the TORC1 pathway. The GATOR1 complex strongly increases GTP hydrolysis by RRAGA and RRAGB within RRAGC-containing heterodimers, thereby deactivating RRAGs, releasing mTORC1 from lysosomal surface and inhibiting mTORC1 signaling. The GATOR1 complex is negatively regu…	SFARI
OPCML	9	Opioid binding protein/cell adhesion molecule-like; Binds opioids in the presence of acidic lipids; probably involved in cell contact; Belongs to the immunoglobulin superfamily. IgLON family.	SCZ		CTNND2	5	Catenin (cadherin-associated protein), delta 2; Has a critical role in neuronal development, particularly in the formation and/or maintenance of dendritic spines and synapses. Involved in the regulation of Wnt signaling. It probably acts on beta- catenin turnover, facilitating beta-catenin interaction with GSK3B, phosphorylation, ubiquitination and degradation (By similarity). Functions as a tran…	SFARI
OGFOD2	9	2-oxoglutarate and iron dependent oxygenase domain containing 2	SCZ		CNTN4	5	Brain-derived immunoglobulin superfamily protein 2; Contactins mediate cell surface interactions during nervous system development. Has some neurite outgrowth-promoting activity. May be involved in synaptogenesis; Fibronectin type III domain containing	SFARI
NUDT1	9	Nudix (nucleoside diphosphate linked moiety X)-type motif 1; Antimutagenic. Acts as a sanitizing enzyme for oxidized nucleotide pools, thus suppressing cell dysfunction and death induced by oxidative stress. Hydrolyzes 8-oxo-dGTP, 8-oxo-dATP and 2-OH-dATP, thus preventing misincorporation of oxidized purine nucleoside triphosphates into DNA and subsequently preventing A:T to C:G and G:C to T:A tr…	SCZ		CNKSR2	5	Connector enhancer of kinase suppressor of Ras 2; May function as an adapter protein or regulator of Ras signaling pathways; Belongs to the CNKSR family.	SFARI
LCAT	9	Phosphatidylcholine-sterol acyltransferase; Central enzyme in the extracellular metabolism of plasma lipoproteins. Synthesized mainly in the liver and secreted into plasma where it converts cholesterol and phosphatidylcholines (lecithins) to cholesteryl esters and lysophosphatidylcholines on the surface of high and low density lipoproteins (HDLs and LDLs). The cholesterol ester is then transporte…	SCZ		CACNA1H	5	Calcium channel, voltage-dependent, T type, alpha 1H subunit; Voltage-sensitive calcium channels (VSCC) mediate the entry of calcium ions into excitable cells and are also involved in a variety of calcium-dependent processes, including muscle contraction, hormone or neurotransmitter release, gene expression, cell motility, cell division and cell death. The isoform alpha-1H gives rise to T-type ca…	SFARI
KIF20A	9	Rab6-interacting kinesin-like protein; Mitotic kinesin required for chromosome passenger complex (CPC)-mediated cytokinesis. Following phosphorylation by PLK1, involved in recruitment of PLK1 to the central spindle. Interacts with guanosine triphosphate (GTP)-bound forms of RAB6A and RAB6B. May act as a motor required for the retrograde RAB6 regulated transport of Golgi membranes and associated v…	SCZ		BCL11A	5	Ecotropic viral integration site 9 protein homolog; Transcription factor associated with the BAF SWI/SNF chromatin remodeling complex (By similarity). Repressor of fetal hemoglobin (HbF) level. Involved in brain development. Functions as a myeloid and B-cell proto-oncogene. May play important roles in leukemogenesis and hematopoiesis. Essential factor in lymphopoiesis required for B- cell formati…	SFARI
FGFR1	9	Basic fibroblast growth factor receptor 1; Tyrosine-protein kinase that acts as cell-surface receptor for fibroblast growth factors and plays an essential role in the regulation of embryonic development, cell proliferation, differentiation and migration. Required for normal mesoderm patterning and correct axial organization during embryonic development, normal skeletogenesis and normal developmen…	SCZ		ARX	5	Aristaless related homeobox; Transcription factor required for normal brain development. May be important for maintenance of specific neuronal subtypes in the cerebral cortex and axonal guidance in the floor plate; Belongs to the paired homeobox family. Bicoid subfamily.	SFARI
CHRNA5	9	Cholinergic receptor, nicotinic, alpha 5 (neuronal); After binding acetylcholine, the AChR responds by an extensive change in conformation that affects all subunits and leads to opening of an ion-conducting channel across the plasma membrane; Cholinergic receptors nicotinic subunits	SCZ		AHI1	5	Abelson helper integration site 1 protein homolog; Involved in vesicle trafficking and required for ciliogenesis, formation of primary non-motile cilium, and recruitment of RAB8A to the basal body of primary cilium. Component of the tectonic-like complex, a complex localized at the transition zone of primary cilia and acting as a barrier that prevents diffusion of transmembrane proteins between t…	SFARI
CHRNA3	9	Cholinergic receptor, nicotinic, alpha 3 (neuronal); After binding acetylcholine, the AChR responds by an extensive change in conformation that affects all subunits and leads to opening of an ion-conducting channel across the plasma membrane; Cholinergic receptors nicotinic subunits	SCZ		WDFY3	4	WD repeat and FYVE domain-containing protein 3; Required for selective macroautophagy (aggrephagy). Acts as an adapter protein by linking specific proteins destined for degradation to the core autophagic machinery members, such as the ATG5-ATG12-ATG16L E3-like ligase, SQSTM1 and LC3. Along with p62/SQSTM1, involved in the formation and autophagic degradation of cytoplasmic ubiquitin- containing i…	SFARI
C10orf32	9	Chromosome 10 open reading frame 32; As part of the BORC complex may play a role in lysosomes movement and localization at the cell periphery. Associated with the cytosolic face of lysosomes, the BORC complex may recruit ARL8B and couple lysosomes to microtubule plus-end-directed kinesin motor; Belongs to the BORCS7 family.	SCZ		UNC13A	4	Unc-13 homolog A (C. elegans); Plays a role in vesicle maturation during exocytosis as a target of the diacylglycerol second messenger pathway. Involved in neurotransmitter release by acting in synaptic vesicle priming prior to vesicle fusion and participates in the activity-dependent refilling of readily releasable vesicle pool (RRP). Essential for synaptic vesicle maturation in most excitatory/…	SFARI
ATPAF2	9	ATP synthase mitochondrial F1 complex assembly factor 2; May play a role in the assembly of the F1 component of the mitochondrial ATP synthase (ATPase); Belongs to the ATP12 family.	SCZ		RALA	4	V-ral simian leukemia viral oncogene homolog A (ras related); Multifunctional GTPase involved in a variety of cellular processes including gene expression, cell migration, cell proliferation, oncogenic transformation and membrane trafficking. Accomplishes its multiple functions by interacting with distinct downstream effectors. Acts as a GTP sensor for GTP-dependent exocytosis of dense core vesic…	SFARI
AS3MT	9	S-adenosyl-L-methionine:arsenic(III) methyltransferase; Catalyzes the transfer of a methyl group from AdoMet to trivalent arsenicals producing methylated and dimethylated arsenicals. It methylates arsenite to form methylarsonate, Me- AsO(3)H(2), which is reduced by methylarsonate reductase to methylarsonite, Me-As(OH)2. Methylarsonite is also a substrate and it is converted into the much less tox…	SCZ		PIK3R2	4	Phosphatidylinositol 3-kinase 85 kDa regulatory subunit beta; Regulatory subunit of phosphoinositide-3-kinase (PI3K), a kinase that phosphorylates PtdIns(4,5)P2 (Phosphatidylinositol 4,5-bisphosphate) to generate phosphatidylinositol 3,4,5- trisphosphate (PIP3). PIP3 plays a key role by recruiting PH domain-containing proteins to the membrane, including AKT1 and PDPK1, activating signaling cascad…	SFARI
AKT3	9	V-akt murine thymoma viral oncogene homolog 3; AKT3 is one of 3 closely related serine/threonine- protein kinases (AKT1, AKT2 and AKT3) called the AKT kinase, and which regulate many processes including metabolism, proliferation, cell survival, growth and angiogenesis. This is mediated through serine and/or threonine phosphorylation of a range of downstream substrates. Over 100 substrate candidat…	SCZ		NCKAP1	4	Membrane-associated protein HEM-2; Part of the WAVE complex that regulates lamellipodia formation. The WAVE complex regulates actin filament reorganization via its interaction with the Arp2/3 complex. Actin remodeling activity is regulated by RAC1. As component of the WAVE1 complex, required for BDNF-NTRK2 endocytic trafficking and signaling from early endosomes; Belongs to the HEM-1/HEM-2 family.	SFARI
TYW5	8	tRNA(Phe) (7-(3-amino-3-carboxypropyl)wyosine(37)-C(2))-hydroxylase; tRNA hydroxylase that acts as a component of the wybutosine biosynthesis pathway. Wybutosine is a hyper modified guanosine with a tricyclic base found at the 3'-position adjacent to the anticodon of eukaryotic phenylalanine tRNA. Catalyzes the hydroxylation of 7-(a-amino-a-carboxypropyl)wyosine (yW-72) into undermodified hydroxy…	SCZ		MEIS2	4	Meis1-related protein 1; Involved in transcriptional regulation. Binds to HOX or PBX proteins to form dimers, or to a DNA-bound dimer of PBX and HOX proteins and thought to have a role in stabilization of the homeoprotein-DNA complex. Isoform 3 is required for the activity of a PDX1:PBX1b:MEIS2b complex in pancreatic acinar cells involved in the transcriptional activation of the ELA1 enhancer; th…	SFARI
TNFRSF13C	8	Tumor necrosis factor receptor superfamily, member 13C; B-cell receptor specific for TNFSF13B/TALL1/BAFF/BLyS. Promotes the survival of mature B-cells and the B-cell response; CD molecules	SCZ		KIF5C	4	Kinesin heavy chain neuron-specific 2; Mediates dendritic trafficking of mRNAs (By similarity). Kinesin is a microtubule-associated force-producing protein that may play a role in organelle transport; Belongs to the TRAFAC class myosin-kinesin ATPase superfamily. Kinesin family. Kinesin subfamily.	SFARI
TM6SF2	8	Transmembrane 6 superfamily member 2; Regulator of liver fat metabolism influencing triglyceride secretion and hepatic lipid droplet content. May function as sterol isomerase; Belongs to the TM6SF family.	SCZ		HOXA1	4	Homeobox protein Hox-1F; Sequence-specific transcription factor which is part of a developmental regulatory system that provides cells with specific positional identities on the anterior-posterior axis. Acts on the anterior body structures. Seems to act in the maintenance and/or generation of hindbrain segments; Belongs to the Antp homeobox family. Labial subfamily.	SFARI
TLR9	8	Toll-like receptor 9; Key component of innate and adaptive immunity. TLRs (Toll-like receptors) control host immune response against pathogens through recognition of molecular patterns specific to microorganisms. TLR9 is a nucleotide-sensing TLR which is activated by unmethylated cytidine-phosphate-guanosine (CpG) dinucleotides. Acts via MYD88 and TRAF6, leading to NF-kappa-B activation, cytokine…	SCZ		ENSP00000377747	4	Chromodomain helicase DNA binding protein 2; DNA-binding helicase that specifically binds to the promoter of target genes, leading to chromatin remodeling, possibly by promoting deposition of histone H3.3. Involved in myogenesis via interaction with MYOD1: binds to myogenic gene regulatory sequences and mediates incorporation of histone H3.3 prior to the onset of myogenic gene expression, promoti…	SFARI
TAC3	8	Tachykinin 3; Tachykinins are active peptides which excite neurons, evoke behavioral responses, are potent vasodilators and secretagogues, and contract (directly or indirectly) many smooth muscles (By similarity). Is a critical central regulator of gonadal function; Belongs to the tachykinin family.	SCZ		CUX2	4	Homeobox protein cut-like 2; May be a transcription factor involved in neural specification. Binds to DNA in a sequence-specific manner (By similarity); CUT class homeoboxes and pseudogenes	SFARI
SPCS1	8	Signal peptidase complex subunit 1 homolog (S. cerevisiae); Component of the microsomal signal peptidase complex which removes signal peptides from nascent proteins as they are translocated into the lumen of the endoplasmic reticulum; Belongs to the SPCS1 family.	SCZ		CNOT3	4	CCR4-NOT transcription complex, subunit 3; Component of the CCR4-NOT complex which is one of the major cellular mRNA deadenylases and is linked to various cellular processes including bulk mRNA degradation, miRNA-mediated repression, translational repression during translational initiation and general transcription regulation. Additional complex functions may be a consequence of its influence on …	SFARI
SETDB1	8	Histone-lysine N-methyltransferase SETDB1; Histone methyltransferase that specifically trimethylates 'Lys-9' of histone H3. H3 'Lys-9' trimethylation represents a specific tag for epigenetic transcriptional repression by recruiting HP1 (CBX1, CBX3 and/or CBX5) proteins to methylated histones. Mainly functions in euchromatin regions, thereby playing a central role in the silencing of euchromatic g…	SCZ		CEP290	4	Bardet-Biedl syndrome 14 protein; Involved in early and late steps in cilia formation. Its association with CCP110 is required for inhibition of primary cilia formation by CCP110. May play a role in early ciliogenesis in the disappearance of centriolar satellites and in the transition of primary ciliar vesicles (PCVs) to capped ciliary vesicles (CCVs). Required for the centrosomal recruitment of …	SFARI
SBNO1	8	Strawberry notch homolog 1	SCZ		CDK13	4	Cholinesterase-related cell division controller; Cyclin-dependent kinase which displays CTD kinase activity and is required for RNA splicing. Has CTD kinase activity by hyperphosphorylating the C-terminal heptapeptide repeat domain (CTD) of the largest RNA polymerase II subunit RPB1, thereby acting as a key regulator of transcription elongation. Required for RNA splicing, probably by phosphorylat…	SFARI
RWDD2A	8	RWD domain containing 2A	SCZ		ATP1A1	4	Sodium/potassium-transporting ATPase subunit alpha-1; This is the catalytic component of the active enzyme, which catalyzes the hydrolysis of ATP coupled with the exchange of sodium and potassium ions across the plasma membrane. This action creates the electrochemical gradient of sodium and potassium ions, providing the energy for active transport of various nutrients; ATPase Na+/K+ transporting …	SFARI
PRKCD	8	Tyrosine-protein kinase PRKCD; Calcium-independent, phospholipid- and diacylglycerol (DAG)-dependent serine/threonine-protein kinase that plays contrasting roles in cell death and cell survival by functioning as a pro-apoptotic protein during DNA damage-induced apoptosis, but acting as an anti-apoptotic protein during cytokine receptor- initiated cell death, is involved in tumor suppression as we…	SCZ		AP1S2	4	Clathrin assembly protein complex 1 sigma-1B small chain; Subunit of clathrin-associated adaptor protein complex 1 that plays a role in protein sorting in the late-Golgi/trans-Golgi network (TGN) and/or endosomes. The AP complexes mediate both the recruitment of clathrin to membranes and the recognition of sorting signals within the cytosolic tails of transmembrane cargo molecules; X-linked menta…	SFARI
NRGN	8	Neurogranin (protein kinase C substrate, RC3); Acts as a "third messenger" substrate of protein kinase C-mediated molecular cascades during synaptic development and remodeling. Binds to calmodulin in the absence of calcium (By similarity); Belongs to the neurogranin family.	SCZ
NDUFA6	8	NADH dehydrogenase (ubiquinone) 1 alpha subcomplex, 6, 14kDa; Accessory subunit of the mitochondrial membrane respiratory chain NADH dehydrogenase (Complex I), that is believed to be not involved in catalysis. Complex I functions in the transfer of electrons from NADH to the respiratory chain. The immediate electron acceptor for the enzyme is believed to be ubiquinone; LYR motif containing	SCZ
MRPS14	8	Mitochondrial ribosomal protein S14; Belongs to the universal ribosomal protein uS14 family.	SCZ
IRF3	8	Interferon regulatory factor 3; Key transcriptional regulator of type I interferon (IFN)-dependent immune responses which plays a critical role in the innate immune response against DNA and RNA viruses. Regulates the transcription of type I IFN genes (IFN-alpha and IFN-beta) and IFN-stimulated genes (ISG) by binding to an interferon-stimulated response element (ISRE) in their promoters. Acts as a…	SCZ
IREB2	8	Iron-responsive element binding protein 2; RNA-binding protein that binds to iron-responsive elements (IRES), which are stem-loop structures found in the 5'- UTR of ferritin, and delta aminolevulinic acid synthase mRNAs, and in the 3'-UTR of transferrin receptor mRNA. Binding to the IRE element in ferritin results in the repression of its mRNA translation. Binding of the protein to the transferri…	SCZ
IMMP2L	8	IMP2 inner mitochondrial membrane peptidase-like (S. cerevisiae); Catalyzes the removal of transit peptides required for the targeting of proteins from the mitochondrial matrix, across the inner membrane, into the inter-membrane space. Known to process the nuclear encoded protein DIABLO; Belongs to the peptidase S26 family. IMP2 subfamily.	SCZ
EFTUD1	8	Elongation factor Tu GTP-binding domain-containing protein 1; Involved in the biogenesis of the 60S ribosomal subunit and translational activation of ribosomes. Together with SBDS, triggers the GTP-dependent release of EIF6 from 60S pre-ribosomes in the cytoplasm, thereby activating ribosomes for translation competence by allowing 80S ribosome assembly and facilitating EIF6 recycling to the nucle…	SCZ
EDC4	8	Human enhancer of decapping large subunit; In the process of mRNA degradation, seems to play a role in mRNA decapping. Component of a complex containing DCP2 and DCP1A which functions in decapping of ARE-containing mRNAs. Promotes complex formation between DCP1A and DCP2. Enhances the catalytic activity of DCP2 (in vitro); WD repeat domain containing	SCZ
DEPDC1B	8	HBV X-transactivated gene 8 protein; DEP domain containing 1B	SCZ
DARS2	8	aspartyl-tRNA synthetase 2, mitochondrial; Belongs to the class-II aminoacyl-tRNA synthetase family. Type 1 subfamily.	SCZ
CENPT	8	Interphase centromere complex protein 22; Component of the CENPA-NAC (nucleosome-associated) complex, a complex that plays a central role in assembly of kinetochore proteins, mitotic progression and chromosome segregation. The CENPA-NAC complex recruits the CENPA-CAD (nucleosome distal) complex and may be involved in incorporation of newly synthesized CENPA into centromeres. Part of a nucleosome-…	SCZ
BRD8	8	Thyroid hormone receptor coactivating protein of 120 kDa; May act as a coactivator during transcriptional activation by hormone-activated nuclear receptors (NR). Isoform 2 stimulates transcriptional activation by AR/DHTR, ESR1/NR3A1, RXRA/NR2B1 and THRB/ERBA2. At least isoform 1 and isoform 2 are components of the NuA4 histone acetyltransferase (HAT) complex which is involved in transcriptional a…	SCZ
ARHGAP1	8	Rho-related small GTPase protein activator; GTPase activator for the Rho, Rac and Cdc42 proteins, converting them to the putatively inactive GDP-bound state. Cdc42 seems to be the preferred substrate; BCH domain containing	SCZ
WHSC1L1	7	WHSC1-like 1 isoform 9 with methyltransferase activity to lysine; Histone methyltransferase. Preferentially methylates 'Lys-4' and 'Lys-27' of histone H3. H3 'Lys-4' methylation represents a specific tag for epigenetic transcriptional activation, while 'Lys-27' is a mark for transcriptional repression.	SCZ
STAT6	7	Signal transducer and activator of transcription 6, interleukin-4 induced; Carries out a dual function: signal transduction and activation of transcription. Involved in IL4/interleukin-4- and IL3/interleukin-3-mediated signaling; SH2 domain containing	SCZ
SRPK2	7	Serine/arginine-rich protein-specific kinase 2; Serine/arginine-rich protein-specific kinase which specifically phosphorylates its substrates at serine residues located in regions rich in arginine/serine dipeptides, known as RS domains and is involved in the phosphorylation of SR splicing factors and the regulation of splicing. Promotes neuronal apoptosis by up-regulating cyclin-D1 (CCND1) expres…	SCZ
SREBF2	7	Sterol regulatory element binding transcription factor 2; Transcriptional activator required for lipid homeostasis. Regulates transcription of the LDL receptor gene as well as the cholesterol and to a lesser degree the fatty acid synthesis pathway (By similarity). Binds the sterol regulatory element 1 (SRE-1) (5'-ATCACCCCAC-3') found in the flanking region of the LDRL and HMG-CoA synthase genes; …	SCZ
SERPING1	7	Serpin peptidase inhibitor, clade G (C1 inhibitor), member 1; Activation of the C1 complex is under control of the C1- inhibitor. It forms a proteolytically inactive stoichiometric complex with the C1r or C1s proteases. May play a potentially crucial role in regulating important physiological pathways including complement activation, blood coagulation, fibrinolysis and the generation of kinins. V…	SCZ
RUNDC3B	7	RUN domain containing 3B	SCZ
PJA1	7	Praja ring finger 1, E3 ubiquitin protein ligase; Has E2-dependent E3 ubiquitin-protein ligase activity. Ubiquitinates MAGED1 antigen leading to its subsequent degradation by proteasome (By similarity). May be involved in protein sorting; Ring finger proteins	SCZ
PCGF6	7	Polycomb group RING finger protein 6; Transcriptional repressor. May modulate the levels of histone H3K4Me3 by activating KDM5D histone demethylase. Component of a Polycomb group (PcG) multiprotein PRC1-like complex, a complex class required to maintain the transcriptionally repressive state of many genes, including Hox genes, throughout development. PcG PRC1 complex acts via chromatin remodeling…	SCZ
NLGN4X	7	Neuroligin 4, X-linked; Putative neuronal cell surface protein involved in cell- cell-interactions; Belongs to the type-B carboxylesterase/lipase family.	SCZ
NDUFAF2	7	NADH dehydrogenase [ubiquinone] 1 alpha subcomplex assembly factor 2; Acts as a molecular chaperone for mitochondrial complex I assembly. Complex I functions in the transfer of electrons from NADH to the respiratory chain. The immediate electron acceptor for the enzyme is believed to be ubiquinone.	SCZ
ME1	7	Malic enzyme 1, NADP(+)-dependent, cytosolic; Malic enzyme 1	SCZ
LRP1	7	Prolow-density lipoprotein receptor-related protein 1; Endocytic receptor involved in endocytosis and in phagocytosis of apoptotic cells. Required for early embryonic development. Involved in cellular lipid homeostasis. Involved in the plasma clearance of chylomicron remnants and activated LRPAP1 (alpha 2-macroglobulin), as well as the local metabolism of complexes between plasminogen activators …	SCZ
KLHL20	7	Kelch-like ECT2-interacting protein; Substrate-specific adapter of a BCR (BTB-CUL3-RBX1) E3 ubiquitin-protein ligase complex involved in interferon response and anterograde Golgi to endosome transport. The BCR(KLHL20) E3 ubiquitin ligase complex mediates the ubiquitination of DAPK1, leading to its degradation by the proteasome, thereby acting as a negative regulator of apoptosis. The BCR(KLHL20) …	SCZ
HIP1R	7	Huntingtin-interacting protein 1-related protein; Component of clathrin-coated pits and vesicles, that may link the endocytic machinery to the actin cytoskeleton. Binds 3- phosphoinositides (via ENTH domain). May act through the ENTH domain to promote cell survival by stabilizing receptor tyrosine kinases following ligand-induced endocytosis.	SCZ
FAM53C	7	Family with sequence similarity 53 member C	SCZ
ERCC8	7	Excision repair cross-complementation group 8; Substrate-recognition component of the CSA complex, a DCX (DDB1-CUL4-X-box) E3 ubiquitin-protein ligase complex, involved in transcription-coupled nucleotide excision repair. The CSA complex (DCX(ERCC8) complex) promotes the ubiquitination and subsequent proteasomal degradation of ERCC6 in a UV-dependent manner; ERCC6 degradation is essential for the…	SCZ
DRG2	7	Developmentally regulated GTP binding protein 2; May play a role in cell proliferation, differentiation and death; Belongs to the TRAFAC class OBG-HflX-like GTPase superfamily. OBG GTPase family.	SCZ
DMTF1	7	Cyclin D binding myb-like transcription factor 1; Transcriptional activator which activates the CDKN2A/ARF locus in response to Ras-Raf signaling, thereby promoting p53/TP53-dependent growth arrest (By similarity). Binds to the consensus sequence 5'-CCCG[GT]ATGT-3' (By similarity). Isoform 1 may cooperate with MYB to activate transcription of the ANPEP gene. Isoform 2 may antagonize transcription…	SCZ
DDHD2	7	SAM, WWE and DDHD domain-containing protein 1; Phospholipase that hydrolyzes preferentially phosphatidic acid, including 1,2-dioleoyl-sn-phosphatidic acid, and phosphatidylethanolamine. Specifically binds to phosphatidylinositol 3-phosphate (PI(3)P), phosphatidylinositol 4- phosphate (PI(4)P), phosphatidylinositol 5-phosphate (PI(5)P) and possibly phosphatidylinositol 4,5-bisphosphate (PI(4,5)P2)…	SCZ
CREB3L1	7	Cyclic AMP-responsive element-binding protein 3-like protein 1; Transcription factor involved in unfolded protein response (UPR). Binds the DNA consensus sequence 5'-GTGXGCXGC-3'. In the absence of endoplasmic reticulum (ER) stress, inserted into ER membranes, with N-terminal DNA-binding and transcription activation domains oriented toward the cytosolic face of the membrane. In response to ER str…	SCZ
CLP1	7	Cleavage and polyadenylation factor I subunit 1; Polynucleotide kinase that can phosphorylate the 5'- hydroxyl groups of double-stranded RNA (dsRNA), single-stranded RNA (ssRNA), double-stranded DNA (dsDNA) and double-stranded DNA:RNA hybrids. dsRNA is phosphorylated more efficiently than dsDNA, and the RNA component of a DNA:RNA hybrid is phosphorylated more efficiently than the DNA component. P…	SCZ
CILP2	7	Cartilage intermediate layer protein 2; May play a role in cartilage scaffolding; Immunoglobulin like domain containing	SCZ
CCDC24	7	Coiled-coil domain containing 24	SCZ
CACYBP	7	Calcyclin binding protein; May be involved in calcium-dependent ubiquitination and subsequent proteasomal degradation of target proteins. Probably serves as a molecular bridge in ubiquitin E3 complexes. Participates in the ubiquitin-mediated degradation of beta-catenin (CTNNB1).	SCZ
C12orf65	7	Probable peptide chain release factor C12orf65, mitochondrial; May act as a codon-independent translation release factor that has lost all stop codon specificity and directs the termination of translation in mitochondrion. May help rescuing stalled mitoribosomes during translation (By similarity).	SCZ
BCL11B	7	Radiation-induced tumor suppressor gene 1 protein; Key regulator of both differentiation and survival of T- lymphocytes during thymocyte development in mammals. Essential in controlling the responsiveness of hematopoietic stem cells to chemotactic signals by modulating the expression of the receptors CCR7 and CCR9, which direct the movement of progenitor cells from the bone marrow to the thymus. …	SCZ
B9D1	7	B9 domain-containing protein 1; Component of the tectonic-like complex, a complex localized at the transition zone of primary cilia and acting as a barrier that prevents diffusion of transmembrane proteins between the cilia and plasma membranes. Required for ciliogenesis and sonic hedgehog/SHH signaling (By similarity); Belongs to the B9D family.	SCZ
ASCL1	7	Achaete-scute family bHLH transcription factor 1; Transcription factor that plays a key role in neuronal differentiation: acts as a pioneer transcription factor, accessing closed chromatin to allow other factors to bind and activate neural pathways. Directly binds the E box motif (5'-CANNTG-3') on promoters and promotes transcription of neuronal genes. The combination of three transcription facto…	SCZ
ARL5B	7	ADP-ribosylation factor-like protein 5B; Binds and exchanges GTP and GDP; ARF GTPase family	SCZ
AP3B2	7	Clathrin assembly protein complex 3 beta-2 large chain; Subunit of non-clathrin- and clathrin-associated adaptor protein complex 3 (AP-3) that plays a role in protein sorting in the late-Golgi/trans-Golgi network (TGN) and/or endosomes. The AP complexes mediate both the recruitment of clathrin to membranes and the recognition of sorting signals within the cytosolic tails of transmembrane cargo mo…	SCZ
ACO2	7	Aconitate hydratase, mitochondrial; Catalyzes the isomerization of citrate to isocitrate via cis-aconitate; Belongs to the aconitase/IPM isomerase family.	SCZ
ZNF592	6	Zinc finger protein 592; May be involved in transcriptional regulation; Belongs to the krueppel C2H2-type zinc-finger protein family.	SCZ
WHAMM	6	WAS protein homolog associated with actin, golgi membranes and microtubules; Acts as a nucleation-promoting factor (NPF) that stimulates Arp2/3-mediated actin polymerization both at the Golgi apparatus and along tubular membranes. Its activity in membrane tubulation requires F-actin and interaction with microtubules. Proposed to use coordinated actin-nucleating and microtubule- binding activities…	SCZ
VPS29	6	Vacuolar protein sorting 29 homolog (S. cerevisiae); Acts as component of the retromer cargo-selective complex (CSC). The CSC is believed to be the core functional component of retromer or respective retromer complex variants acting to prevent missorting of selected transmembrane cargo proteins into the lysosomal degradation pathway. The recruitment of the CSC to the endosomal membrane involves R…	SCZ
TSSK6	6	Testis-specific serine/threonine-protein kinase 6; Required for sperm production and function. Plays a role in DNA condensation during postmeiotic chromatin remodeling (By similarity).	SCZ
TRANK1	6	Tetratricopeptide repeat and ankyrin repeat containing 1	SCZ
TOM1L2	6	Target of myb1-like 2 (chicken); Probable role in protein transport. May regulate growth factor-induced mitogenic signaling.	SCZ
TCF20	6	Stromelysin-1 PDGF-responsive element-binding protein; Transcriptional activator that binds to the regulatory region of MMP3 and thereby controls stromelysin expression. It stimulates the activity of various transcriptional activators such as JUN, SP1, PAX6 and ETS1, suggesting a function as a coactivator.	SCZ
STAC3	6	SH3 and cysteine-rich domain-containing protein 3; In skeletal muscles contraction, may play a role in neuromuscular synaptic transmission.	SCZ
SERPINC1	6	Serpin peptidase inhibitor, clade C (antithrombin), member 1; Most important serine protease inhibitor in plasma that regulates the blood coagulation cascade. AT-III inhibits thrombin, matriptase-3/TMPRSS7, as well as factors IXa, Xa and XIa. Its inhibitory activity is greatly enhanced in the presence of heparin; Serpin peptidase inhibitors	SCZ
RFTN2	6	Raftlin family member 2; Belongs to the raftlin family.	SCZ
RERE	6	Arginine-glutamic acid dipeptide repeats protein; Plays a role as a transcriptional repressor during development. May play a role in the control of cell survival. Overexpression of RERE recruits BAX to the nucleus particularly to POD and triggers caspase-3 activation, leading to cell death; GATA zinc finger domain containing	SCZ
PRR12	6	Proline-rich protein 12; Proline rich 12	SCZ
PPAPDC1B	6	Phosphatidic acid phosphatase type 2 domain-containing protein 1B; Displays magnesium-independent phosphatidate phosphatase activity in vitro. Catalyzes the conversion of phosphatidic acid to diacylglycerol. May be a metastatic suppressor for hepatocellular carcinoma.	SCZ
PITPNM2	6	Phosphatidylinositol transfer protein, membrane-associated 2; Catalyzes the transfer of phosphatidylinositol and phosphatidylcholine between membranes (in vitro). Binds calcium ions.	SCZ
NR1H3	6	Nuclear receptor subfamily 1, group H, member 3; Nuclear receptor. Interaction with RXR shifts RXR from its role as a silent DNA-binding partner to an active ligand- binding subunit in mediating retinoid responses through target genes defined by LXRES. LXRES are DR4-type response elements characterized by direct repeats of two similar hexanuclotide half- sites spaced by four nucleotides. Plays an…	SCZ
NMB	6	Neuromedin B; Stimulates smooth muscle contraction in a manner similar to that of bombesin; Belongs to the bombesin/neuromedin-B/ranatensin family.	SCZ
MYO15A	6	Unconventional myosin-15; Myosins are actin-based motor molecules with ATPase activity. Unconventional myosins serve in intracellular movements. Their highly divergent tails are presumed to bind to membranous compartments, which would be moved relative to actin filaments. Required for the arrangement of stereocilia in mature hair bundles (By similarity); Belongs to the TRAFAC class myosin-kinesin…	SCZ
MPPED2	6	Metallophosphoesterase domain-containing protein 2; Displays low metallophosphoesterase activity (in vitro). May play a role in the development of the nervous system (By similarity); Belongs to the UPF0046 family.	SCZ
MARS2	6	methionyl-tRNA synthetase 2, mitochondrial; Aminoacyl tRNA synthetases, Class I	SCZ
MAP3K11	6	Src-homology 3 domain-containing proline-rich kinase; Activates the JUN N-terminal pathway. Required for serum-stimulated cell proliferation and for mitogen and cytokine activation of MAPK14 (p38), MAPK3 (ERK) and MAPK8 (JNK1) through phosphorylation and activation of MAP2K4/MKK4 and MAP2K7/MKK7. Plays a role in mitogen-stimulated phosphorylation and activation of BRAF, but does not phosphorylate…	SCZ
LRRC48	6	Leucine-rich repeat-containing protein 48; Key component of the nexin-dynein regulatory complex (N- DRC), a key regulator of ciliary motility.	SCZ
KLC1	6	Kinesin light chain 1; Kinesin is a microtubule-associated force-producing protein that may play a role in organelle transport. The light chain may function in coupling of cargo to the heavy chain or in the modulation of its ATPase activity; Tetratricopeptide repeat domain containing	SCZ
KDM3B	6	JmjC domain-containing histone demethylation protein 2B; Histone demethylase that specifically demethylates 'Lys- 9' of histone H3, thereby playing a central role in histone code. Demethylation of Lys residue generates formaldehyde and succinate. May have tumor suppressor activity; Lysine demethylases	SCZ
HYKK	6	Aminoglycoside phosphotransferase domain-containing protein 1; Catalyzes the GTP-dependent phosphorylation of 5- hydroxy-L-lysine.	SCZ
HOMER2	6	Homer homolog 2 (Drosophila); Postsynaptic density scaffolding protein. Binds and cross-links cytoplasmic regions of GRM1, GRM5, ITPR1, DNM3, RYR1, RYR2, SHANK1 and SHANK3. By physically linking GRM1 and GRM5 with ER-associated ITPR1 receptors, it aids the coupling of surface receptors to intracellular calcium release. May also couple GRM1 to PI3 kinase through its interaction with AGAP2. Isoform…	SCZ
GID4	6	Vacuolar import and degradation protein 24 homolog; GID complex subunit 4 homolog; Belongs to the GID4/VID24 family.	SCZ
FXR1	6	Fragile X mental retardation syndrome-related protein 1; RNA-binding protein required for embryonic and postnatal development of muscle tissue. May regulate intracellular transport and local translation of certain mRNAs (By similarity); Belongs to the FMR1 family.	SCZ
FURIN	6	Furin (paired basic amino acid cleaving enzyme); Furin is likely to represent the ubiquitous endoprotease activity within constitutive secretory pathways and capable of cleavage at the RX(K/R)R consensus motif; Proprotein convertase subtilisin/kexin family	SCZ
FTCDNL1	6	Formiminotransferase cyclodeaminase N-terminal like	SCZ
FES	6	Feline sarcoma/Fujinami avian sarcoma oncogene homolog; Tyrosine-protein kinase that acts downstream of cell surface receptors and plays a role in the regulation of the actin cytoskeleton, microtubule assembly, cell attachment and cell spreading. Plays a role in FCER1 (high affinity immunoglobulin epsilon receptor)-mediated signaling in mast cells. Acts down- stream of the activated FCER1 recepto…	SCZ
EPHX2	6	Bifunctional epoxide hydrolase 2; Bifunctional enzyme. The C-terminal domain has epoxide hydrolase activity and acts on epoxides (alkene oxides, oxiranes) and arene oxides. Plays a role in xenobiotic metabolism by degrading potentially toxic epoxides (By similarity). Also determines steady-state levels of physiological mediators. The N-terminal domain has lipid phosphatase activity, with the high…	SCZ
DUSP11	6	Dual specificity phosphatase 11 (RNA/RNP complex 1-interacting); Possesses RNA 5'-triphosphatase and diphosphatase activities, but displays a poor protein-tyrosine phosphatase activity. In addition, has phosphatase activity with ATP, ADP and O-methylfluorescein phosphate (in vitro). Binds to RNA. May participate in nuclear mRNA metabolism; Belongs to the protein-tyrosine phosphatase family. Non-r…	SCZ
DUS2	6	tRNA-dihydrouridine(20) synthase [NAD(P)+]-like; Dihydrouridine synthase. Catalyzes the synthesis of dihydrouridine, a modified base found in the D-loop of most tRNAs. Negatively regulates the activation of EIF2AK2/PKR.	SCZ
DOPEY1	6	Dopey family member 1; May be involved in protein traffic between late Golgi and early endosomes.	SCZ
CROT	6	Peroxisomal carnitine O-octanoyltransferase; Beta-oxidation of fatty acids. The highest activity concerns the C6 to C10 chain length substrate. Converts the end product of pristanic acid beta oxidation, 4,8-dimethylnonanoyl- CoA, to its corresponding carnitine ester; Belongs to the carnitine/choline acetyltransferase family.	SCZ
CPEB1	6	Cytoplasmic polyadenylation element binding protein 1; Sequence-specific RNA-binding protein that regulates mRNA cytoplasmic polyadenylation and translation initiation during oocyte maturation, early development and at postsynapse sites of neurons. Binds to the cytoplasmic polyadenylation element (CPE), an uridine-rich sequence element (consensus sequence 5'-UUUUUAU- 3') within the mRNA 3'-UTR. R…	SCZ
CHRNA2	6	Cholinergic receptor, nicotinic, alpha 2 (neuronal); After binding acetylcholine, the AChR responds by an extensive change in conformation that affects all subunits and leads to opening of an ion-conducting channel across the plasma membrane; Cholinergic receptors nicotinic subunits	SCZ
C2orf82	6	Chromosome 2 open reading frame 82	SCZ
C2orf69	6	Chromosome 2 open reading frame 69	SCZ
BCL2L12	6	Bcl-2-related proline-rich protein; BCL2 like 12	SCZ
ATP13A1	6	Manganese-transporting ATPase 13A1; Mediates manganese transport into the endoplasmic reticulum. The ATPase activity is required for cellular manganese homeostasis; Belongs to the cation transport ATPase (P-type) (TC 3.A.3) family. Type V subfamily.	SCZ
ARFGAP2	6	ADP-ribosylation factor GTPase activating protein 2; GTPase-activating protein (GAP) for ADP ribosylation factor 1 (ARF1). Implicated in coatomer-mediated protein transport between the Golgi complex and the endoplasmic reticulum. Hydrolysis of ARF1-bound GTP may lead to dissociation of coatomer from Golgi-derived membranes to allow fusion with target membranes; ArfGAPs	SCZ
ANP32E	6	Acidic (leucine-rich) nuclear phosphoprotein 32 family, member E; Histone chaperone that specifically mediates the genome- wide removal of histone H2A.Z/H2AFZ from the nucleosome: removes H2A.Z/H2AFZ from its normal sites of deposition, especially from enhancer and insulator regions. Not involved in deposition of H2A.Z/H2AFZ in the nucleosome. May stabilize the evicted H2A.Z/H2AFZ-H2B dimer, thus…	SCZ
AKAP6	6	Protein kinase A-anchoring protein 6; Binds to type II regulatory subunits of protein kinase A and anchors/targets them to the nuclear membrane or sarcoplasmic reticulum. May act as an adapter for assembling multiprotein complexes; A-kinase anchoring proteins	SCZ
EP300	60	Protein propionyltransferase p300; Functions as histone acetyltransferase and regulates transcription via chromatin remodeling. Acetylates all four core histones in nucleosomes. Histone acetylation gives an epigenetic tag for transcriptional activation. Mediates cAMP-gene regulation by binding specifically to phosphorylated CREB protein. Mediates acetylation of histone H3 at 'Lys-122' (H3K122ac),…	SFARI
CHD8	56	Chromodomain helicase DNA binding protein 8; DNA helicase that acts as a chromatin remodeling factor and regulates transcription. Acts as a transcription repressor by remodeling chromatin structure and recruiting histone H1 to target genes. Suppresses p53/TP53-mediated apoptosis by recruiting histone H1 and preventing p53/TP53 transactivation activity. Acts as a negative regulator of Wnt signalin…	SFARI
MECP2	42	Methyl CpG binding protein 2; Chromosomal protein that binds to methylated DNA. It can bind specifically to a single methyl-CpG pair. It is not influenced by sequences flanking the methyl-CpGs. Mediates transcriptional repression through interaction with histone deacetylase and the corepressor SIN3A. Binds both 5-methylcytosine (5mC) and 5-hydroxymethylcytosine (5hmC)-containing DNA, with a prefe…	SFARI
NRXN1	41	Neurexin I-alpha; Cell surface protein involved in cell-cell-interactions, exocytosis of secretory granules and regulation of signal transmission. Function is isoform-specific. Alpha-type isoforms have a long N-terminus with six laminin G-like domains and play an important role in synaptic signal transmission. Alpha-type isoforms play a role in the regulation of calcium channel activity and Ca(2+…	SFARI
PTEN	37	Mutated in multiple advanced cancers 1; Tumor suppressor. Acts as a dual-specificity protein phosphatase, dephosphorylating tyrosine-, serine- and threonine- phosphorylated proteins. Also acts as a lipid phosphatase, removing the phosphate in the D3 position of the inositol ring from phosphatidylinositol 3,4,5-trisphosphate, phosphatidylinositol 3,4-diphosphate, phosphatidylinositol 3- phosphate …	SFARI
GRIN2B	36	Glutamate receptor, ionotropic, N-methyl D-aspartate 2B; Component of NMDA receptor complexes that function as heterotetrameric, ligand-gated ion channels with high calcium permeability and voltage-dependent sensitivity to magnesium. Channel activation requires binding of the neurotransmitter glutamate to the epsilon subunit, glycine binding to the zeta subunit, plus membrane depolarization to el…	SFARI
SIN3A	35	SIN3 transcription regulator family member A; Acts as a transcriptional repressor. Corepressor for REST. Interacts with MXI1 to repress MYC responsive genes and antagonize MYC oncogenic activities. Also interacts with MXD1-MAX heterodimers to repress transcription by tethering SIN3A to DNA. Acts cooperatively with OGT to repress transcription in parallel with histone deacetylation. Involved in he…	SFARI
SCN2A	33	Sodium channel, voltage-gated, type II, alpha subunit; Mediates the voltage-dependent sodium ion permeability of excitable membranes. Assuming opened or closed conformations in response to the voltage difference across the membrane, the protein forms a sodium-selective channel through which Na(+) ions may pass in accordance with their electrochemical gradient; Belongs to the sodium channel (TC 1.…	SFARI
KMT2C	33	Myeloid/lymphoid or mixed-lineage leukemia protein 3; Histone methyltransferase. Methylates 'Lys-4' of histone H3. H3 'Lys-4' methylation represents a specific tag for epigenetic transcriptional activation. Central component of the MLL2/3 complex, a coactivator complex of nuclear receptors, involved in transcriptional coactivation. KMT2C/MLL3 may be a catalytic subunit of this complex. May be inv…	SFARI
SMARCA2	32	SWI/SNF related, matrix associated, actin dependent regulator of chromatin, subfamily a, member 2; Involved in transcriptional activation and repression of select genes by chromatin remodeling (alteration of DNA-nucleosome topology). Component of SWI/SNF chromatin remodeling complexes that carry out key enzymatic activities, changing chromatin structure by altering DNA-histone contacts within a n…	SFARI
KDM6A	31	Ubiquitously-transcribed X chromosome tetratricopeptide repeat protein; Histone demethylase that specifically demethylates 'Lys- 27' of histone H3, thereby playing a central role in histone code. Demethylates trimethylated and dimethylated but not monomethylated H3 'Lys-27'. Plays a central role in regulation of posterior development, by regulating HOX gene expression. Demethylation of 'Lys-27' o…	SFARI
YY1	30	Transcriptional repressor protein YY1; Multifunctional transcription factor that exhibits positive and negative control on a large number of cellular and viral genes by binding to sites overlapping the transcription start site. Binds to the consensus sequence 5'-CCGCCATNTT-3'; some genes have been shown to contain a longer binding motif allowing enhanced binding; the initial CG dinucleotide can b…	SFARI
NCOR1	29	Nuclear receptor corepressor 1; Mediates transcriptional repression by certain nuclear receptors. Part of a complex which promotes histone deacetylation and the formation of repressive chromatin structures which may impede the access of basal transcription factors. Participates in the transcriptional repressor activity produced by BCL6.	SFARI
UBE3A	28	Human papillomavirus E6-associated protein; E3 ubiquitin-protein ligase which accepts ubiquitin from an E2 ubiquitin-conjugating enzyme in the form of a thioester and transfers it to its substrates. Several substrates have been identified including the RAD23A and RAD23B, MCM7 (which is involved in DNA replication), annexin A1, the PML tumor suppressor, and the cell cycle regulator CDKN1B. Catalyz…	SFARI
SETD1B	28	Histone-lysine N-methyltransferase SETD1B; Histone methyltransferase that specifically methylates 'Lys-4' of histone H3, when part of the SET1 histone methyltransferase (HMT) complex, but not if the neighboring 'Lys- 9' residue is already methylated. H3 'Lys-4' methylation represents a specific tag for epigenetic transcriptional activation. The non-overlapping localization with SETD1A suggests th…	SFARI
HDAC4	28	Histone deacetylase 4; Responsible for the deacetylation of lysine residues on the N-terminal part of the core histones (H2A, H2B, H3 and H4). Histone deacetylation gives a tag for epigenetic repression and plays an important role in transcriptional regulation, cell cycle progression and developmental events. Histone deacetylases act via the formation of large multiprotein complexes. Involved in …	SFARI
KAT2B	27	Histone acetyltransferase KAT2B; Functions as a histone acetyltransferase (HAT) to promote transcriptional activation. Has significant histone acetyltransferase activity with core histones (H3 and H4), and also with nucleosome core particles. Also acetylates non-histone proteins, such as ACLY. Inhibits cell-cycle progression and counteracts the mitogenic activity of the adenoviral oncoprotein E1A…	SFARI
GRIA1	27	Glutamate receptor, ionotropic, AMPA 1; Ionotropic glutamate receptor. L-glutamate acts as an excitatory neurotransmitter at many synapses in the central nervous system. Binding of the excitatory neurotransmitter L- glutamate induces a conformation change, leading to the opening of the cation channel, and thereby converts the chemical signal to an electrical impulse. The receptor then desensitize…	SFARI
CNTNAP2	27	Contactin associated protein-like 2; Required, with CNTNAP1, for radial and longitudinal organization of myelinated axons. Plays a role in the formation of functional distinct domains critical for saltatory conduction of nerve impulses in myelinated nerve fibers. Demarcates the juxtaparanodal region of the axo-glial junction; Belongs to the neurexin family.	SFARI
CHD1	27	Chromodomain helicase DNA binding protein 1; ATP-dependent chromatin-remodeling factor which functions as substrate recognition component of the transcription regulatory histone acetylation (HAT) complex SAGA. Regulates polymerase II transcription. Also required for efficient transcription by RNA polymerase I, and more specifically the polymerase I transcription termination step. Regulates negati…	SFARI
PAX6	26	Aniridia type II protein; Transcription factor with important functions in the development of the eye, nose, central nervous system and pancreas. Required for the differentiation of pancreatic islet alpha cells (By similarity). Competes with PAX4 in binding to a common element in the glucagon, insulin and somatostatin promoters. Regulates specification of the ventral neuron subtypes by establishi…	SFARI
NF1	26	Neurofibromatosis-related protein NF-1; Stimulates the GTPase activity of Ras. NF1 shows greater affinity for Ras GAP, but lower specific activity. May be a regulator of Ras activity; Armadillo-like helical domain containing	SFARI
MTOR	26	FK506-binding protein 12-rapamycin complex-associated protein 1; Serine/threonine protein kinase which is a central regulator of cellular metabolism, growth and survival in response to hormones, growth factors, nutrients, energy and stress signals. MTOR directly or indirectly regulates the phosphorylation of at least 800 proteins. Functions as part of 2 structurally and functionally distinct sign…	SFARI
SCN1A	25	Sodium channel, voltage-gated, type I, alpha subunit; Mediates the voltage-dependent sodium ion permeability of excitable membranes. Assuming opened or closed conformations in response to the voltage difference across the membrane, the protein forms a sodium-selective channel through which Na(+) ions may pass in accordance with their electrochemical gradient. Plays a key role in brain, probably b…	SFARI
POGZ	25	Pogo transposable element with ZNF domain; Plays a role in mitotic cell cycle progression and is involved in kinetochore assembly and mitotic sister chromatid cohesion. Probably through its association with CBX5 plays a role in mitotic chromosome segregation by regulating aurora kinase B/AURKB activation and AURKB and CBX5 dissociation from chromosome arms; DNA transposon derived genes	SFARI
ASH1L	25	Ash1 (absent, small, or homeotic)-like (Drosophila); Histone methyltransferase specifically methylating 'Lys- 36' of histone H3 (H3K36me); Bromodomain containing	SFARI
PPP2CA	24	Serine/threonine-protein phosphatase 2A catalytic subunit alpha isoform; PP2A is the major phosphatase for microtubule-associated proteins (MAPs). PP2A can modulate the activity of phosphorylase B kinase casein kinase 2, mitogen-stimulated S6 kinase, and MAP-2 kinase. Cooperates with SGO2 to protect centromeric cohesin from separase-mediated cleavage in oocytes specifically during meiosis I (By s…	SFARI
FMR1	24	Fragile X mental retardation protein 1; Multifunctional polyribosome-associated RNA-binding protein that plays a central role in neuronal development and synaptic plasticity through the regulation of alternative mRNA splicing, mRNA stability, mRNA dendritic transport and postsynaptic local protein synthesis of a subset of mRNAs. Plays a role in the alternative splicing of its own mRNA. Plays a ro…	SFARI
CDKL5	24	Serine/threonine-protein kinase 9; Mediates phosphorylation of MECP2; Cilia and flagella associated	SFARI
CACNA1A	24	Calcium channel, voltage-dependent, P/Q type, alpha 1A subunit; Voltage-sensitive calcium channels (VSCC) mediate the entry of calcium ions into excitable cells and are also involved in a variety of calcium-dependent processes, including muscle contraction, hormone or neurotransmitter release, gene expression, cell motility, cell division and cell death. The isoform alpha-1A gives rise to P and/o…	SFARI
TRRAP	23	Transformation/transcription domain-associated protein; Adapter protein, which is found in various multiprotein chromatin complexes with histone acetyltransferase activity (HAT), which gives a specific tag for epigenetic transcription activation. Component of the NuA4 histone acetyltransferase complex which is responsible for acetylation of nucleosomal histones H4 and H2A. Plays a central role in…	SFARI
TRIP12	23	HECT-type E3 ubiquitin transferase TRIP12; E3 ubiquitin-protein ligase involved in ubiquitin fusion degradation (UFD) pathway and regulation of DNA repair. Part of the ubiquitin fusion degradation (UFD) pathway, a process that mediates ubiquitination of protein at their N-terminus, regardeless of the presence of lysine residues in target proteins. In normal cells, mediates ubiquitination and degr…	SFARI
SYNGAP1	23	Ras/Rap GTPase-activating protein SynGAP; Major constituent of the PSD essential for postsynaptic signaling. Inhibitory regulator of the Ras-cAMP pathway. Member of the NMDAR signaling complex in excitatory synapses, it may play a role in NMDAR-dependent control of AMPAR potentiation, AMPAR membrane trafficking and synaptic plasticity. Regulates AMPAR- mediated miniature excitatory postsynaptic c…	SFARI
STXBP1	23	Syntaxin binding protein 1; May participate in the regulation of synaptic vesicle docking and fusion, possibly through interaction with GTP-binding proteins. Essential for neurotransmission and binds syntaxin, a component of the synaptic vesicle fusion machinery probably in a 1:1 ratio. Can interact with syntaxins 1, 2, and 3 but not syntaxin 4. May play a role in determining the specificity of i…	SFARI
NLGN3	23	Gliotactin homolog; Cell surface protein involved in cell-cell-interactions via its interactions with neurexin family members. Plays a role in synapse function and synaptic signal transmission, and may mediate its effects by clustering other synaptic proteins. May promote the initial formation of synapses, but is not essential for this. May also play a role in glia-glia or glia-neuron interaction…	SFARI
KMT2A	23	Myeloid/lymphoid or mixed-lineage leukemia protein 1; Histone methyltransferase that plays an essential role in early development and hematopoiesis. Catalytic subunit of the MLL1/MLL complex, a multiprotein complex that mediates both methylation of 'Lys-4' of histone H3 (H3K4me) complex and acetylation of 'Lys-16' of histone H4 (H4K16ac). In the MLL1/MLL complex, it specifically mediates H3K4me, …	SFARI
CAMK2A	23	Calcium/calmodulin-dependent protein kinase type II subunit alpha; CaM-kinase II (CAMK2) is a prominent kinase in the central nervous system that may function in long-term potentiation and neurotransmitter release. Member of the NMDAR signaling complex in excitatory synapses it may regulate NMDAR-dependent potentiation of the AMPAR and synaptic plasticity (By similarity). Phosphorylates transcrip…	SFARI
SMARCC2	22	SWI/SNF related, matrix associated, actin dependent regulator of chromatin, subfamily c, member 2; Involved in transcriptional activation and repression of select genes by chromatin remodeling (alteration of DNA-nucleosome topology). Component of SWI/SNF chromatin remodeling complexes that carry out key enzymatic activities, changing chromatin structure by altering DNA-histone contacts within a n…	SFARI
SHANK2	22	SH3 and multiple ankyrin repeat domains protein 2; Seems to be an adapter protein in the postsynaptic density (PSD) of excitatory synapses that interconnects receptors of the postsynaptic membrane including NMDA-type and metabotropic glutamate receptors, and the actin-based cytoskeleton. May play a role in the structural and functional organization of the dendritic spine and synaptic junction; Be…	SFARI
KDM5B	22	Retinoblastoma-binding protein 2 homolog 1; Histone demethylase that demethylates 'Lys-4' of histone H3, thereby playing a central role in histone code. Does not demethylate histone H3 'Lys-9' or H3 'Lys-27'. Demethylates trimethylated, dimethylated and monomethylated H3 'Lys-4'. Acts as a transcriptional corepressor for FOXG1B and PAX9. Favors the proliferation of breast cancer cells by repressi…	SFARI
GABRB3	22	Gamma-aminobutyric acid (GABA) A receptor, beta 3; Component of the heteropentameric receptor for GABA, the major inhibitory neurotransmitter in the vertebrate brain. Functions also as histamine receptor and mediates cellular responses to histamine. Functions as receptor for diazepines and various anesthetics, such as pentobarbital; these are bound at a separate allosteric effector binding site. …	SFARI
DNMT3A	22	DNA (cytosine-5-)-methyltransferase 3 alpha; Required for genome-wide de novo methylation and is essential for the establishment of DNA methylation patterns during development. DNA methylation is coordinated with methylation of histones. It modifies DNA in a non-processive manner and also methylates non-CpG sites. May preferentially methylate DNA linker between 2 nucleosomal cores and is inhibite…	SFARI
CACNA1C	21	Calcium channel, L type, alpha-1 polypeptide, isoform 1, cardiac muscle; Voltage-sensitive calcium channels (VSCC) mediate the entry of calcium ions into excitable cells and are also involved in a variety of calcium-dependent processes, including muscle contraction, hormone or neurotransmitter release, gene expression, cell motility, cell division and cell death. The isoform alpha-1C gives rise t…	SFARI
ARID1B	21	AT-rich interactive domain-containing protein 1B; Involved in transcriptional activation and repression of select genes by chromatin remodeling (alteration of DNA-nucleosome topology). Component of SWI/SNF chromatin remodeling complexes that carry out key enzymatic activities, changing chromatin structure by altering DNA-histone contacts within a nucleosome in an ATP-dependent manner. Belongs to …	SFARI
TAF1	20	TAF1 RNA polymerase II, TATA box binding protein (TBP)-associated factor, 250kDa; Largest component and core scaffold of the TFIID basal transcription factor complex. Contains novel N- and C-terminal Ser/Thr kinase domains which can autophosphorylate or transphosphorylate other transcription factors. Phosphorylates TP53 on 'Thr-55' which leads to MDM2- mediated degradation of TP53. Phosphorylates…	SFARI
RELN	20	Reelin; Extracellular matrix serine protease that plays a role in layering of neurons in the cerebral cortex and cerebellum. Regulates microtubule function in neurons and neuronal migration. Affects migration of sympathetic preganglionic neurons in the spinal cord, where it seems to act as a barrier to neuronal migration. Enzymatic activity is important for the modulation of cell adhesion. Bindin…	SFARI
NIPBL	20	Nipped-B homolog (Drosophila); Along with ZNF609, promotes cortical neuron migration during brain development by regulating the transcription of crucial genes in this process. Preferentially binds promoters containing paused RNA polymerase II. Up-regulates the expression of SEMA3A, NRP1, PLXND1 and GABBR2 genes, among others; Armadillo-like helical domain containing	SFARI
HDAC8	20	Histone deacetylase 8; Responsible for the deacetylation of lysine residues on the N-terminal part of the core histones (H2A, H2B, H3 and H4). Histone deacetylation gives a tag for epigenetic repression and plays an important role in transcriptional regulation, cell cycle progression and developmental events. Histone deacetylases act via the formation of large multiprotein complexes. Also involve…	SFARI
CHD7	20	Chromodomain helicase DNA binding protein 7; Probable transcription regulator. Maybe involved in the in 45S precursor rRNA production; DNA helicases	SFARI
ANK2	20	Non-erythroid ankyrin; In skeletal muscle, required for proper localization of DMD and DCTN4 and for the formation and/or stability of a special subset of microtubules associated with costameres and neuromuscular junctions. Attaches integral membrane proteins to cytoskeletal elements. Also binds to cytoskeletal proteins. Required for coordinate assembly of Na/Ca exchanger, Na/K ATPase and InsP3 r…	SFARI
SMC3	19	Basement membrane-associated chondroitin proteoglycan; Central component of cohesin, a complex required for chromosome cohesion during the cell cycle. The cohesin complex may form a large proteinaceous ring within which sister chromatids can be trapped. At anaphase, the complex is cleaved and dissociates from chromatin, allowing sister chromatids to segregate. Cohesion is coupled to DNA replicati…	SFARI
NSD1	19	Histone-lysine N-methyltransferase, H3 lysine-36 and H4 lysine-20 specific; Histone methyltransferase. Preferentially methylates 'Lys-36' of histone H3 and 'Lys-20' of histone H4 (in vitro). Transcriptional intermediary factor capable of both negatively or positively influencing transcription, depending on the cellular context; Lysine methyltransferases	SFARI
CHD3	19	Chromodomain helicase DNA binding protein 3; Component of the histone deacetylase NuRD complex which participates in the remodeling of chromatin by deacetylating histones. Required for anchoring centrosomal pericentrin in both interphase and mitosis, for spindle organization and centrosome integrity; Belongs to the SNF2/RAD54 helicase family.	SFARI
TBR1	18	T-box brain protein 1; Probable transcriptional regulator involved in developmental processes. Required for normal brain development; T-boxes	SFARI
HUWE1	18	HECT, UBA and WWE domain containing 1, E3 ubiquitin protein ligase; E3 ubiquitin-protein ligase which mediates ubiquitination and subsequent proteasomal degradation of target proteins. Regulates apoptosis by catalyzing the polyubiquitination and degradation of MCL1. Mediates monoubiquitination of DNA polymerase beta (POLB) at 'Lys-41', 'Lys-61' and 'Lys-81', thereby playing a role in base-excisio…	SFARI
FOXG1	18	Forkhead-related protein FKHL1; Transcription repression factor which plays an important role in the establishment of the regional subdivision of the developing brain and in the development of the telencephalon; Forkhead boxes	SFARI
TSC2	17	Tuberous sclerosis 2 protein; In complex with TSC1, this tumor suppressor inhibits the nutrient-mediated or growth factor-stimulated phosphorylation of S6K1 and EIF4EBP1 by negatively regulating mTORC1 signaling. Acts as a GTPase-activating protein (GAP) for the small GTPase RHEB, a direct activator of the protein kinase activity of mTORC1. May also play a role in microtubule-mediated protein tra…	SFARI
SMC1A	17	Structural maintenance of chromosomes protein 1A; Involved in chromosome cohesion during cell cycle and in DNA repair. Central component of cohesin complex. The cohesin complex is required for the cohesion of sister chromatids after DNA replication. The cohesin complex apparently forms a large proteinaceous ring within which sister chromatids can be trapped. At anaphase, the complex is cleaved an…	SFARI
SLC6A1	17	Solute carrier family 6 (neurotransmitter transporter), member 1; Terminates the action of GABA by its high affinity sodium-dependent reuptake into presynaptic terminals; Belongs to the sodium:neurotransmitter symporter (SNF) (TC 2.A.22) family. SLC6A1 subfamily.	SFARI
RIMS1	17	Regulating synaptic membrane exocytosis protein 1; Rab effector involved in exocytosis (By similarity). May act as scaffold protein that regulates neurotransmitter release at the active zone. Essential for maintaining normal probability of neurotransmitter release and for regulating release during short- term synaptic plasticity (By similarity). Plays a role in dendrite formation by melanocytes; …	SFARI
MBD5	17	Methyl-CpG-binding domain protein 5; Binds to heterochromatin. Does not interact with either methylated or unmethylated DNA (in vitro); Methyl-CpG binding domain containing	SFARI
SYT1	16	Synaptotagmin I; May have a regulatory role in the membrane interactions during trafficking of synaptic vesicles at the active zone of the synapse. It binds acidic phospholipids with a specificity that requires the presence of both an acidic head group and a diacyl backbone. A Ca(2+)-dependent interaction between synaptotagmin and putative receptors for activated protein kinase C has also been re…	SFARI
SRCAP	16	Snf2-related CREBBP activator protein; Catalytic component of the SRCAP complex which mediates the ATP-dependent exchange of histone H2AZ/H2B dimers for nucleosomal H2A/H2B, leading to transcriptional regulation of selected genes by chromatin remodeling. Acts as a coactivator for CREB-mediated transcription, steroid receptor-mediated transcription, and Notch-mediated transcription; Belongs to the…	SFARI
RAD21	16	Double-strand-break repair protein rad21 homolog; Cleavable component of the cohesin complex, involved in chromosome cohesion during cell cycle, in DNA repair, and in apoptosis. The cohesin complex is required for the cohesion of sister chromatids after DNA replication. The cohesin complex apparently forms a large proteinaceous ring within which sister chromatids can be trapped. At metaphase-anap…	SFARI
PHF21A	16	BRAF35-HDAC complex protein BHC80; Component of the BHC complex, a corepressor complex that represses transcription of neuron-specific genes in non-neuronal cells. The BHC complex is recruited at RE1/NRSE sites by REST and acts by deacetylating and demethylating specific sites on histones, thereby acting as a chromatin modifier. In the BHC complex, it may act as a scaffold. Inhibits KDM1A-mediate…	SFARI
NTRK2	16	Neurotrophic tyrosine kinase, receptor, type 2; Receptor tyrosine kinase involved in the development and the maturation of the central and the peripheral nervous systems through regulation of neuron survival, proliferation, migration, differentiation, and synapse formation and plasticity. Receptor for BDNF/brain-derived neurotrophic factor and NTF4/neurotrophin- 4. Alternatively can also bind NTF…	SFARI
MED13L	16	Thyroid hormone receptor-associated protein complex 240 kDa component-like; Component of the Mediator complex, a coactivator involved in the regulated transcription of nearly all RNA polymerase II-dependent genes. Mediator functions as a bridge to convey information from gene-specific regulatory proteins to the basal RNA polymerase II transcription machinery. Mediator is recruited to promoters by…	SFARI
KAT6A	16	Runt-related transcription factor-binding protein 2; Histone acetyltransferase that acetylates lysine residues in histone H3 and histone H4 (in vitro). Component of the MOZ/MORF complex which has a histone H3 acetyltransferase activity. May act as a transcriptional coactivator for RUNX1 and RUNX2. Acetylates p53/TP53 at 'Lys-120' and 'Lys-382' and controls its transcriptional activity via associa…	SFARI
SETD5	15	SET domain-containing protein 5; Probable transcriptional regulator that acts via the formation of large multiprotein complexes that modify and/or remodel the chromatin. Acts as a regulator of histone acetylation during gene transcription; SET domain containing	SFARI
EHMT1	15	Euchromatic histone-lysine N-methyltransferase 1; Histone methyltransferase that specifically mono- and dimethylates 'Lys-9' of histone H3 (H3K9me1 and H3K9me2, respectively) in euchromatin. H3K9me represents a specific tag for epigenetic transcriptional repression by recruiting HP1 proteins to methylated histones. Also weakly methylates 'Lys-27' of histone H3 (H3K27me). Also required for DNA met…	SFARI
CUL3	15	Cullin 3; Core component of multiple cullin-RING-based BCR (BTB- CUL3-RBX1) E3 ubiquitin-protein ligase complexes which mediate the ubiquitination and subsequent proteasomal degradation of target proteins. BCR complexes and ARIH1 collaborate in tandem to mediate ubiquitination of target proteins. As a scaffold protein may contribute to catalysis through positioning of the substrate and the ubiqui…	SFARI
SATB2	14	Special AT-rich sequence-binding protein 2; Binds to DNA, at nuclear matrix- or scaffold-associated regions. Thought to recognize the sugar-phosphate structure of double-stranded DNA. Transcription factor controlling nuclear gene expression, by binding to matrix attachment regions (MARs) of DNA and inducing a local chromatin-loop remodeling. Acts as a docking site for several chromatin remodeling…	SFARI
PTPN11	14	Protein tyrosine phosphatase, non-receptor type 11; Acts downstream of various receptor and cytoplasmic protein tyrosine kinases to participate in the signal transduction from the cell surface to the nucleus. Positively regulates MAPK signal transduction pathway. Dephosphorylates GAB1, ARHGAP35 and EGFR. Dephosphorylates ROCK2 at 'Tyr-722' resulting in stimulatation of its RhoA binding activity. …	SFARI
PHF8	14	Histone lysine demethylase PHF8; Histone lysine demethylase with selectivity for the di- and monomethyl states that plays a key role cell cycle progression, rDNA transcription and brain development. Demethylates mono- and dimethylated histone H3 'Lys-9' residue (H3K9Me1 and H3K9Me2), dimethylated H3 'Lys-27' (H3K27Me2) and monomethylated histone H4 'Lys-20' residue (H4K20Me1). Acts as a transcrip…	SFARI
MEF2C	14	Myocyte-specific enhancer factor 2C; Transcription activator which binds specifically to the MEF2 element present in the regulatory regions of many muscle- specific genes. Controls cardiac morphogenesis and myogenesis, and is also involved in vascular development. Plays an essential role in hippocampal-dependent learning and memory by suppressing the number of excitatory synapses and thus regulat…	SFARI
CAMK2B	14	Calcium/calmodulin-dependent protein kinase type II subunit beta; Calcium/calmodulin-dependent protein kinase that functions autonomously after Ca(2+)/calmodulin-binding and autophosphorylation, and is involved in dendritic spine and synapse formation, neuronal plasticity and regulation of sarcoplasmic reticulum Ca(2+) transport in skeletal muscle. In neurons, plays an essential structural role i…	SFARI
TBL1XR1	13	Nuclear receptor corepressor/HDAC3 complex subunit TBLR1; F-box-like protein involved in the recruitment of the ubiquitin/19S proteasome complex to nuclear receptor-regulated transcription units. Plays an essential role in transcription activation mediated by nuclear receptors. Probably acts as integral component of the N-Cor corepressor complex that mediates the recruitment of the 19S proteasome…	SFARI
SLC1A2	13	Solute carrier family 1 (glial high affinity glutamate transporter), member 2; Sodium-dependent, high-affinity amino acid transporter that mediates the uptake of L-glutamate and also L-aspartate and D-aspartate. Functions as a symporter that transports one amino acid molecule together with two or three Na(+) ions and one proton, in parallel with the counter-transport of one K(+) ion. Mediates Cl(…	SFARI
PPP2R5D	13	Serine/threonine-protein phosphatase 2A 56 kDa regulatory subunit delta isoform; The B regulatory subunit might modulate substrate selectivity and catalytic activity, and also might direct the localization of the catalytic enzyme to a particular subcellular compartment; Belongs to the phosphatase 2A regulatory subunit B56 family.	SFARI
PCDH19	13	Protocadherin 19; Potential calcium-dependent cell-adhesion protein; Non-clustered protocadherins	SFARI
DYRK1A	13	Dual-specificity tyrosine-(Y)-phosphorylation regulated kinase 1A; Dual-specificity kinase which possesses both serine/threonine and tyrosine kinase activities. May play a role in a signaling pathway regulating nuclear functions of cell proliferation. Modulates alternative splicing by phosphorylating the splice factor SRSF6 (By similarity). Exhibits a substrate preference for proline at position …	SFARI
CACNA1D	13	Calcium channel, voltage-dependent, L type, alpha 1D subunit; Voltage-sensitive calcium channels (VSCC) mediate the entry of calcium ions into excitable cells and are also involved in a variety of calcium-dependent processes, including muscle contraction, hormone or neurotransmitter release, gene expression, cell motility, cell division and cell death. The isoform alpha-1D gives rise to L-type ca…	SFARI
SYNE1	12	Spectrin repeat containing, nuclear envelope 1; Multi-isomeric modular protein which forms a linking network between organelles and the actin cytoskeleton to maintain the subcellular spatial organization. As a component of the LINC (LInker of Nucleoskeleton and Cytoskeleton) complex involved in the connection between the nuclear lamina and the cytoskeleton. The nucleocytoplasmic interactions esta…	SFARI
SUV420H1	12	Suppressor of variegation 4-20 homolog 1 (Drosophila); Histone methyltransferase that specifically trimethylates 'Lys-20' of histone H4. H4 'Lys-20' trimethylation represents a specific tag for epigenetic transcriptional repression. Mainly functions in pericentric heterochromatin regions, thereby playing a central role in the establishment of constitutive heterochromatin in these regions. KMT5B i…	SFARI
RLIM	12	Ring finger protein, LIM domain interacting; E3 ubiquitin-protein ligase. Acts as a negative coregulator for LIM homeodomain transcription factors by mediating the ubiquitination and subsequent degradation of LIM cofactors LDB1 and LDB2 and by mediating the recruitment the SIN3a/histone deacetylase corepressor complex. Ubiquitination and degradation of LIM cofactors LDB1 and LDB2 allows DNA-bound…	SFARI
NR2F1	12	Nuclear receptor subfamily 2, group F, member 1; Coup (chicken ovalbumin upstream promoter) transcription factor binds to the ovalbumin promoter and, in conjunction with another protein (S300-II) stimulates initiation of transcription. Binds to both direct repeats and palindromes of the 5'-AGGTCA-3' motif. Represses transcriptional activity of LHCG; Nuclear hormone receptors	SFARI
LEO1	12	Leo1, Paf1/RNA polymerase II complex component, homolog (S. cerevisiae); Component of the PAF1 complex (PAF1C) which has multiple functions during transcription by RNA polymerase II and is implicated in regulation of development and maintenance of embryonic stem cell pluripotency. PAF1C associates with RNA polymerase II through interaction with POLR2A CTD non- phosphorylated and 'Ser-2'- and 'Ser…	SFARI
KATNAL2	12	Katanin p60 ATPase-containing subunit A-like 2; Severs microtubules in vitro in an ATP-dependent manner. This activity may promote rapid reorganization of cellular microtubule arrays; AAA ATPases	SFARI
FOXP1	12	Mac-1-regulated forkhead; Transcriptional repressor. Can act with CTBP1 to synergistically repress transcription but CTPBP1 is not essential (By similarity). Plays an important role in the specification and differentiation of lung epithelium. Acts cooperatively with FOXP4 to regulate lung secretory epithelial cell fate and regeneration by restricting the goblet cell lineage program; the function …	SFARI
BRAF	12	v-Raf murine sarcoma viral oncogene homolog B1; Protein kinase involved in the transduction of mitogenic signals from the cell membrane to the nucleus. May play a role in the postsynaptic responses of hippocampal neuron. Phosphorylates MAP2K1, and thereby contributes to the MAP kinase signal transduction pathway.	SFARI
USP7	11	Ubiquitin specific peptidase 7 (herpes virus-associated); Hydrolase that deubiquitinates target proteins such as FOXO4, p53/TP53, MDM2, ERCC6, DNMT1, UHRF1, PTEN and DAXX. Together with DAXX, prevents MDM2 self-ubiquitination and enhances the E3 ligase activity of MDM2 towards p53/TP53, thereby promoting p53/TP53 ubiquitination and proteasomal degradation. Deubiquitinates p53/TP53, preventing deg…	SFARI
PHF3	11	PHD finger protein 3	SFARI
CUX1	11	Homeobox protein cut-like 1; Probably has a broad role in mammalian development as a repressor of developmentally regulated gene expression. May act by preventing binding of positively-activing CCAAT factors to promoters. Component of nf-munr repressor; binds to the matrix attachment regions (MARs) (5' and 3') of the immunoglobulin heavy chain enhancer. Represses T-cell receptor (TCR) beta enhanc…	SFARI
CTNNA2	11	Catenin (cadherin-associated protein), alpha 2; May function as a linker between cadherin adhesion receptors and the cytoskeleton to regulate cell-cell adhesion and differentiation in the nervous system. Regulates morphological plasticity of synapses and cerebellar and hippocampal lamination during development. Functions in the control of startle modulation; Alpha catenins	SFARI
CACNA2D3	11	Calcium channel, voltage-dependent, alpha 2/delta subunit 3; The alpha-2/delta subunit of voltage-dependent calcium channels regulates calcium current density and activation/inactivation kinetics of the calcium channel. Acts as a regulatory subunit for P/Q-type calcium channel (CACNA1A), N-type (CACNA1B), L-type (CACNA1C OR CACNA1D) but not T-type (CACNA1G) (By similarity); Calcium voltage-gated …	SFARI
ARHGEF9	11	Cdc42 guanine nucleotide exchange factor (GEF) 9; Acts as guanine nucleotide exchange factor (GEF) for CDC42. Promotes formation of GPHN clusters; Pleckstrin homology domain containing	SFARI
ADNP	11	Activity-dependent neuroprotector homeobox protein; Potential transcription factor. May mediate some of the neuroprotective peptide VIP-associated effects involving normal growth and cancer proliferation; ZF class homeoboxes and pseudogenes	SFARI
MED13	10	Thyroid hormone receptor-associated protein complex 240 kDa component; Component of the Mediator complex, a coactivator involved in the regulated transcription of nearly all RNA polymerase II-dependent genes. Mediator functions as a bridge to convey information from gene-specific regulatory proteins to the basal RNA polymerase II transcription machinery. Mediator is recruited to promoters by dire…	SFARI
HERC2	10	HECT and RLD domain containing E3 ubiquitin protein ligase 2; E3 ubiquitin-protein ligase that regulates ubiquitin- dependent retention of repair proteins on damaged chromosomes. Recruited to sites of DNA damage in response to ionizing radiation (IR) and facilitates the assembly of UBE2N and RNF8 promoting DNA damage-induced formation of 'Lys-63'-linked ubiquitin chains. Acts as a mediator of bin…	SFARI
GABBR2	10	Gamma-aminobutyric acid type B receptor subunit 2; Component of a heterodimeric G-protein coupled receptor for GABA, formed by GABBR1 and GABBR2. Within the heterodimeric GABA receptor, only GABBR1 seems to bind agonists, while GABBR2 mediates coupling to G proteins. Ligand binding causes a conformation change that triggers signaling via guanine nucleotide-binding proteins (G proteins) and modula…	SFARI
TSC1	9	Tuberous sclerosis 1 protein; In complex with TSC2, inhibits the nutrient-mediated or growth factor-stimulated phosphorylation of S6K1 and EIF4EBP1 by negatively regulating mTORC1 signaling. Seems not to be required for TSC2 GAP activity towards RHEB. Implicated as a tumor suppressor. Involved in microtubule-mediated protein transport, but this seems to be due to unregulated mTOR signaling; Armad…	SFARI
TNRC6B	9	Trinucleotide repeat-containing gene 6B protein; Plays a role in RNA-mediated gene silencing by both micro-RNAs (miRNAs) and short interfering RNAs (siRNAs). Required for miRNA-dependent translational repression and siRNA-dependent endonucleolytic cleavage of complementary mRNAs by argonaute family proteins. As scaffoldng protein associates with argonaute proteins bound to partially complementary…	SFARI
STAG1	9	Cohesin subunit SA-1; Component of cohesin complex, a complex required for the cohesion of sister chromatids after DNA replication. The cohesin complex apparently forms a large proteinaceous ring within which sister chromatids can be trapped. At anaphase, the complex is cleaved and dissociates from chromatin, allowing sister chromatids to segregate. The cohesin complex may also play a role in spi…	SFARI
PTCHD1	9	Patched domain-containing protein 1; Required for the development and function of the thalamic reticular nucleus (TRN), a part of the thalamus that is critical for thalamocortical transmission, generation of sleep rhythms, sensorimotor processing and attention.	SFARI
MET	9	MET proto-oncogene, receptor tyrosine kinase; Receptor tyrosine kinase that transduces signals from the extracellular matrix into the cytoplasm by binding to hepatocyte growth factor/HGF ligand. Regulates many physiological processes including proliferation, scattering, morphogenesis and survival. Ligand binding at the cell surface induces autophosphorylation of MET on its intracellular domain th…	SFARI
FBXO11	9	Protein arginine N-methyltransferase 9; Substrate recognition component of a SCF (SKP1-CUL1-F- box protein) E3 ubiquitin-protein ligase complex which mediates the ubiquitination and subsequent proteasomal degradation of target proteins, such as DTL/CDT2, BCL6 and PRDM1/BLIMP1. The SCF(FBXO11) complex mediates ubiquitination and degradation of BCL6, thereby playing a role in the germinal center B-…	SFARI
XPC	8	Xeroderma pigmentosum group C-complementing protein; Involved in global genome nucleotide excision repair (GG-NER) by acting as damage sensing and DNA-binding factor component of the XPC complex. Has only a low DNA repair activity by itself which is stimulated by RAD23B and RAD23A. Has a preference to bind DNA containing a short single-stranded segment but not to damaged oligonucleotides. This fe…	SFARI
WAC	8	WW domain-containing adapter protein with coiled-coil; Acts as a linker between gene transcription and histone H2B monoubiquitination at 'Lys-120' (H2BK120ub1). Interacts with the RNA polymerase II transcriptional machinery via its WW domain and with RNF20-RNF40 via its coiled coil region, thereby linking and regulating H2BK120ub1 and gene transcription. Regulates the cell-cycle checkpoint activa…	SFARI
TCF4	8	Class B basic helix-loop-helix protein 19; Transcription factor that binds to the immunoglobulin enchancer Mu-E5/KE5-motif. Involved in the initiation of neuronal differentiation. Activates transcription by binding to the E box (5'-CANNTG-3'). Binds to the E-box present in the somatostatin receptor 2 initiator element (SSTR2-INR) to activate transcription (By similarity). Preferentially binds to …	SFARI
SOX5	8	SRY (sex determining region Y)-box 5; Binds specifically to the DNA sequence 5'-AACAAT-3'. Activates transcription of COL2A1 and AGC1 in vitro; SRY-boxes	SFARI
RHEB	8	Ras homolog enriched in brain; Activates the protein kinase activity of mTORC1, and thereby plays a role in the regulation of apoptosis. Stimulates the phosphorylation of S6K1 and EIF4EBP1 through activation of mTORC1 signaling. Has low intrinsic GTPase activity; RAS type GTPase family	SFARI
RERE	8	Arginine-glutamic acid dipeptide repeats protein; Plays a role as a transcriptional repressor during development. May play a role in the control of cell survival. Overexpression of RERE recruits BAX to the nucleus particularly to POD and triggers caspase-3 activation, leading to cell death; GATA zinc finger domain containing	SFARI
NTNG1	8	Laminet-1; Involved in controlling patterning and neuronal circuit formation at the laminar, cellular, subcellular and synaptic levels. Promotes neurite outgrowth of both axons and dendrites; Netrins	SFARI
UPF3B	7	UPF3 regulator of nonsense transcripts homolog B (yeast); Involved in nonsense-mediated decay (NMD) of mRNAs containing premature stop codons by associating with the nuclear exon junction complex (EJC) and serving as link between the EJC core and NMD machinery. Recruits UPF2 at the cytoplasmic side of the nuclear envelope and the subsequent formation of an UPF1-UPF2- UPF3 surveillance complex (in…	SFARI
TRAF7	7	TNF receptor-associated factor 7, E3 ubiquitin protein ligase; E3 ubiquitin ligase capable of auto-ubiquitination, following phosphorylation by MAP3K3. Potentiates MEKK3-mediated activation of the NF-kappa-B, JUN/AP1 and DDIT3 transcriptional regulators. Induces apoptosis when overexpressed; Belongs to the WD repeat TRAF7 family.	SFARI
TCF20	7	Stromelysin-1 PDGF-responsive element-binding protein; Transcriptional activator that binds to the regulatory region of MMP3 and thereby controls stromelysin expression. It stimulates the activity of various transcriptional activators such as JUN, SP1, PAX6 and ETS1, suggesting a function as a coactivator.	SFARI
RPS6KA3	7	Ribosomal protein S6 kinase, 90kDa, polypeptide 3; Serine/threonine-protein kinase that acts downstream of ERK (MAPK1/ERK2 and MAPK3/ERK1) signaling and mediates mitogenic and stress-induced activation of the transcription factors CREB1, ETV1/ER81 and NR4A1/NUR77, regulates translation through RPS6 and EIF4B phosphorylation, and mediates cellular proliferation, survival, and differentiation by mo…	SFARI
PSMD12	7	Proteasome (prosome, macropain) 26S subunit, non-ATPase, 12; Component of the 26S proteasome, a multiprotein complex involved in the ATP-dependent degradation of ubiquitinated proteins. This complex plays a key role in the maintenance of protein homeostasis by removing misfolded or damaged proteins, which could impair cellular functions, and by removing proteins whose functions are no longer requ…	SFARI
MEIS2	7	Meis1-related protein 1; Involved in transcriptional regulation. Binds to HOX or PBX proteins to form dimers, or to a DNA-bound dimer of PBX and HOX proteins and thought to have a role in stabilization of the homeoprotein-DNA complex. Isoform 3 is required for the activity of a PDX1:PBX1b:MEIS2b complex in pancreatic acinar cells involved in the transcriptional activation of the ELA1 enhancer; th…	SFARI
KCNB1	7	Potassium voltage-gated channel, Shab-related subfamily, member 1; Voltage-gated potassium channel that mediates transmembrane potassium transport in excitable membranes, primarily in the brain, but also in the pancreas and cardiovascular system. Contributes to the regulation of the action potential (AP) repolarization, duration and frequency of repetitive AP firing in neurons, muscle cells and e…	SFARI
HNRNPU	7	Heterogeneous nuclear ribonucleoprotein U (scaffold attachment factor A); DNA- and RNA-binding protein involved in several cellular processes such as nuclear chromatin organization, telomere-length regulation, transcription, mRNA alternative splicing and stability, Xist-mediated transcriptional silencing and mitotic cell progression. Plays a role in the regulation of interphase large-scale gene-r…	SFARI
DDX3X	7	DEAD (Asp-Glu-Ala-Asp) box helicase 3, X-linked; Multifunctional ATP-dependent RNA helicase. The ATPase activity can be stimulated by various ribo- and deoxynucleic acids indicative for a relaxed substrate specificity. In vitro can unwind partially double-stranded DNA with a preference for 5'- single-stranded DNA overhangs. Is involved in several steps of gene expression, such as transcription, m…	SFARI
CUX2	7	Homeobox protein cut-like 2; May be a transcription factor involved in neural specification. Binds to DNA in a sequence-specific manner (By similarity); CUT class homeoboxes and pseudogenes	SFARI
CTNND2	7	Catenin (cadherin-associated protein), delta 2; Has a critical role in neuronal development, particularly in the formation and/or maintenance of dendritic spines and synapses. Involved in the regulation of Wnt signaling. It probably acts on beta- catenin turnover, facilitating beta-catenin interaction with GSK3B, phosphorylation, ubiquitination and degradation (By similarity). Functions as a tran…	SFARI
CNTN4	7	Brain-derived immunoglobulin superfamily protein 2; Contactins mediate cell surface interactions during nervous system development. Has some neurite outgrowth-promoting activity. May be involved in synaptogenesis; Fibronectin type III domain containing	SFARI
CACNA1H	7	Calcium channel, voltage-dependent, T type, alpha 1H subunit; Voltage-sensitive calcium channels (VSCC) mediate the entry of calcium ions into excitable cells and are also involved in a variety of calcium-dependent processes, including muscle contraction, hormone or neurotransmitter release, gene expression, cell motility, cell division and cell death. The isoform alpha-1H gives rise to T-type ca…	SFARI
BCL11A	7	Ecotropic viral integration site 9 protein homolog; Transcription factor associated with the BAF SWI/SNF chromatin remodeling complex (By similarity). Repressor of fetal hemoglobin (HbF) level. Involved in brain development. Functions as a myeloid and B-cell proto-oncogene. May play important roles in leukemogenesis and hematopoiesis. Essential factor in lymphopoiesis required for B- cell formati…	SFARI
ARX	7	Aristaless related homeobox; Transcription factor required for normal brain development. May be important for maintenance of specific neuronal subtypes in the cerebral cortex and axonal guidance in the floor plate; Belongs to the paired homeobox family. Bicoid subfamily.	SFARI
WDFY3	6	WD repeat and FYVE domain-containing protein 3; Required for selective macroautophagy (aggrephagy). Acts as an adapter protein by linking specific proteins destined for degradation to the core autophagic machinery members, such as the ATG5-ATG12-ATG16L E3-like ligase, SQSTM1 and LC3. Along with p62/SQSTM1, involved in the formation and autophagic degradation of cytoplasmic ubiquitin- containing i…	SFARI
TTN	6	Rhabdomyosarcoma antigen MU-RMS-40.14; Key component in the assembly and functioning of vertebrate striated muscles. By providing connections at the level of individual microfilaments, it contributes to the fine balance of forces between the two halves of the sarcomere. The size and extensibility of the cross-links are the main determinants of sarcomere extensibility properties of muscle. In non-…	SFARI
SLC9A6	6	Solute carrier family 9, subfamily A (NHE6, cation proton antiporter 6), member 6; Electroneutral exchange of protons for Na(+) and K(+) across the early and recycling endosome membranes. Contributes to calcium homeostasis; Solute carriers	SFARI
IQSEC2	6	IQ motif and SEC7 domain-containing protein 2; Is a guanine nucleotide exchange factor for the ARF GTP- binding proteins; X-linked mental retardation	SFARI
ENSP00000377747	6	Chromodomain helicase DNA binding protein 2; DNA-binding helicase that specifically binds to the promoter of target genes, leading to chromatin remodeling, possibly by promoting deposition of histone H3.3. Involved in myogenesis via interaction with MYOD1: binds to myogenic gene regulatory sequences and mediates incorporation of histone H3.3 prior to the onset of myogenic gene expression, promoti…	SFARI
DMD	6	Dystrophin; Anchors the extracellular matrix to the cytoskeleton via F-actin. Ligand for dystroglycan. Component of the dystrophin- associated glycoprotein complex which accumulates at the neuromuscular junction (NMJ) and at a variety of synapses in the peripheral and central nervous systems and has a structural function in stabilizing the sarcolemma. Also implicated in signaling events and synap…	SFARI
DEPDC5	6	DEP domain-containing protein 5; As a component of the GATOR1 complex functions as an inhibitor of the amino acid-sensing branch of the TORC1 pathway. The GATOR1 complex strongly increases GTP hydrolysis by RRAGA and RRAGB within RRAGC-containing heterodimers, thereby deactivating RRAGs, releasing mTORC1 from lysosomal surface and inhibiting mTORC1 signaling. The GATOR1 complex is negatively regu…	SFARI
CEP290	6	Bardet-Biedl syndrome 14 protein; Involved in early and late steps in cilia formation. Its association with CCP110 is required for inhibition of primary cilia formation by CCP110. May play a role in early ciliogenesis in the disappearance of centriolar satellites and in the transition of primary ciliar vesicles (PCVs) to capped ciliary vesicles (CCVs). Required for the centrosomal recruitment of …	SFARI
ATP1A3	6	Sodium/potassium-transporting ATPase subunit alpha-3; This is the catalytic component of the active enzyme, which catalyzes the hydrolysis of ATP coupled with the exchange of sodium and potassium ions across the plasma membrane. This action creates the electrochemical gradient of sodium and potassium ions, providing the energy for active transport of various nutrients; Belongs to the cation trans…	SFARI
ATP1A1	6	Sodium/potassium-transporting ATPase subunit alpha-1; This is the catalytic component of the active enzyme, which catalyzes the hydrolysis of ATP coupled with the exchange of sodium and potassium ions across the plasma membrane. This action creates the electrochemical gradient of sodium and potassium ions, providing the energy for active transport of various nutrients; ATPase Na+/K+ transporting …	SFARI
AP1S2	6	Clathrin assembly protein complex 1 sigma-1B small chain; Subunit of clathrin-associated adaptor protein complex 1 that plays a role in protein sorting in the late-Golgi/trans-Golgi network (TGN) and/or endosomes. The AP complexes mediate both the recruitment of clathrin to membranes and the recognition of sorting signals within the cytosolic tails of transmembrane cargo molecules; X-linked menta…	SFARI
AHI1	6	Abelson helper integration site 1 protein homolog; Involved in vesicle trafficking and required for ciliogenesis, formation of primary non-motile cilium, and recruitment of RAB8A to the basal body of primary cilium. Component of the tectonic-like complex, a complex localized at the transition zone of primary cilia and acting as a barrier that prevents diffusion of transmembrane proteins between t…	SFARI
UNC13A	5	Unc-13 homolog A (C. elegans); Plays a role in vesicle maturation during exocytosis as a target of the diacylglycerol second messenger pathway. Involved in neurotransmitter release by acting in synaptic vesicle priming prior to vesicle fusion and participates in the activity-dependent refilling of readily releasable vesicle pool (RRP). Essential for synaptic vesicle maturation in most excitatory/…	SFARI
UBN2	5	Ubinuclein 2; Belongs to the ubinuclein family.	SFARI
TRAPPC6B	5	Trafficking protein particle complex subunit 6B; May play a role in vesicular transport from endoplasmic reticulum to Golgi; Trafficking protein particle complex	SFARI
PIK3R2	5	Phosphatidylinositol 3-kinase 85 kDa regulatory subunit beta; Regulatory subunit of phosphoinositide-3-kinase (PI3K), a kinase that phosphorylates PtdIns(4,5)P2 (Phosphatidylinositol 4,5-bisphosphate) to generate phosphatidylinositol 3,4,5- trisphosphate (PIP3). PIP3 plays a key role by recruiting PH domain-containing proteins to the membrane, including AKT1 and PDPK1, activating signaling cascad…	SFARI
OCRL	5	Inositol polyphosphate 5-phosphatase OCRL-1; Converts phosphatidylinositol 4,5-bisphosphate to phosphatidylinositol 4-phosphate. Also converts inositol 1,4,5- trisphosphate to inositol 1,4-bisphosphate and inositol 1,3,4,5- tetrakisphosphate to inositol 1,3,4-trisphosphate. May function in lysosomal membrane trafficking by regulating the specific pool of phosphatidylinositol 4,5-bisphosphate that…	SFARI
KIF5C	5	Kinesin heavy chain neuron-specific 2; Mediates dendritic trafficking of mRNAs (By similarity). Kinesin is a microtubule-associated force-producing protein that may play a role in organelle transport; Belongs to the TRAFAC class myosin-kinesin ATPase superfamily. Kinesin family. Kinesin subfamily.	SFARI
HOXA1	5	Homeobox protein Hox-1F; Sequence-specific transcription factor which is part of a developmental regulatory system that provides cells with specific positional identities on the anterior-posterior axis. Acts on the anterior body structures. Seems to act in the maintenance and/or generation of hindbrain segments; Belongs to the Antp homeobox family. Labial subfamily.	SFARI
GABRA3	5	Gamma-aminobutyric acid (GABA) A receptor, alpha 3; GABA, the major inhibitory neurotransmitter in the vertebrate brain, mediates neuronal inhibition by binding to the GABA/benzodiazepine receptor and opening an integral chloride channel; Gamma-aminobutyric acid type A receptor subunits	SFARI
DSCAM	5	Down syndrome cell adhesion molecule; Cell adhesion molecule that plays a role in neuronal self-avoidance. Promotes repulsion between specific neuronal processes of either the same cell or the same subtype of cells. Mediates within retinal amacrine and ganglion cell subtypes both isoneuronal self-avoidance for creating an orderly dendritic arborization and heteroneuronal self-avoidance to maintai…	SFARI
DHCR7	5	7-dehydrocholesterol reductase; Production of cholesterol by reduction of C7-C8 double bond of 7-dehydrocholesterol (7-DHC); Belongs to the ERG4/ERG24 family.	SFARI
CNOT3	5	CCR4-NOT transcription complex, subunit 3; Component of the CCR4-NOT complex which is one of the major cellular mRNA deadenylases and is linked to various cellular processes including bulk mRNA degradation, miRNA-mediated repression, translational repression during translational initiation and general transcription regulation. Additional complex functions may be a consequence of its influence on …	SFARI
CNKSR2	5	Connector enhancer of kinase suppressor of Ras 2; May function as an adapter protein or regulator of Ras signaling pathways; Belongs to the CNKSR family.	SFARI
BAZ2B	5	Bromodomain adjacent to zinc finger domain protein 2B; May play a role in transcriptional regulation interacting with ISWI; Belongs to the WAL family.	SFARI
TLK2	4	Serine/threonine-protein kinase tousled-like 2; Serine/threonine-protein kinase involved in the process of chromatin assembly and probably also DNA replication, transcription, repair, and chromosome segregation. Phosphorylates the chromatin assembly factors ASF1A AND ASF1B. Phosphorylation of ASF1A prevents its proteasome-mediated degradation, thereby enhancing chromatin assembly. Negative regula…	SFARI
SET	4	Inhibitor of granzyme A-activated DNase; Multitasking protein, involved in apoptosis, transcription, nucleosome assembly and histone chaperoning. Isoform 2 anti-apoptotic activity is mediated by inhibition of the GZMA-activated DNase, NME1. In the course of cytotoxic T- lymphocyte (CTL)-induced apoptosis, GZMA cleaves SET, disrupting its binding to NME1 and releasing NME1 inhibition. Isoform 1 an…	SFARI
SCN9A	4	Sodium channel, voltage-gated, type IX, alpha subunit; Mediates the voltage-dependent sodium ion permeability of excitable membranes. Assuming opened or closed conformations in response to the voltage difference across the membrane, the protein forms a sodium-selective channel through which Na(+) ions may pass in accordance with their electrochemical gradient. It is a tetrodotoxin-sensitive Na(+)…	SFARI
RORA	4	Nuclear receptor subfamily 1 group F member 1; Nuclear receptor that binds DNA as a monomer to ROR response elements (RORE) containing a single core motif half-site 5'-AGGTCA-3' preceded by a short A-T-rich sequence. Key regulator of embryonic development, cellular differentiation, immunity, circadian rhythm as well as lipid, steroid, xenobiotics and glucose metabolism. Considered to have intrins…	SFARI
RALA	4	V-ral simian leukemia viral oncogene homolog A (ras related); Multifunctional GTPase involved in a variety of cellular processes including gene expression, cell migration, cell proliferation, oncogenic transformation and membrane trafficking. Accomplishes its multiple functions by interacting with distinct downstream effectors. Acts as a GTP sensor for GTP-dependent exocytosis of dense core vesic…	SFARI
PHIP	4	Pleckstrin homology domain interacting protein; Probable regulator of the insulin and insulin-like growth factor signaling pathways. Stimulates cell proliferation through regulation of cyclin transcription and has an anti- apoptotic activity through AKT1 phosphorylation and activation. Plays a role in the regulation of cell morphology and cytoskeletal organization; Bromodomain containing	SFARI
NCKAP1	4	Membrane-associated protein HEM-2; Part of the WAVE complex that regulates lamellipodia formation. The WAVE complex regulates actin filament reorganization via its interaction with the Arp2/3 complex. Actin remodeling activity is regulated by RAC1. As component of the WAVE1 complex, required for BDNF-NTRK2 endocytic trafficking and signaling from early endosomes; Belongs to the HEM-1/HEM-2 family.	SFARI
NACC1	4	Nucleus accumbens associated 1, BEN and BTB (POZ) domain containing; Functions as a transcriptional repressor. Seems to function as a transcriptional corepressor in neuronal cells through recruitment of HDAC3 and HDAC4. Contributes to tumor progression, and tumor cell proliferation and survival. This may be mediated at least in part through repressing transcriptional activity of GADD45GIP1. Requi…	SFARI
INTS6	4	Integrator complex subunit 6; Component of the Integrator (INT) complex, a complex involved in the small nuclear RNAs (snRNA) U1 and U2 transcription and in their 3'-box-dependent processing. The Integrator complex is associated with the C-terminal domain (CTD) of RNA polymerase II largest subunit (POLR2A) and is recruited to the U1 and U2 snRNAs genes (Probable). Mediates recruitment of cytoplas…	SFARI
INTS1	4	Integrator complex subunit 1; Component of the Integrator (INT) complex, a complex involved in the small nuclear RNAs (snRNA) U1 and U2 transcription and in their 3'-box-dependent processing. The Integrator complex is associated with the C-terminal domain (CTD) of RNA polymerase II largest subunit (POLR2A) and is recruited to the U1 and U2 snRNAs genes (Probable). Mediates recruitment of cytoplas…	SFARI
ILF2	4	Nuclear factor of activated T-cells 45 kDa; Appears to function predominantly as a heterodimeric complex with ILF3. This complex may regulate transcription of the IL2 gene during T-cell activation. It can also promote the formation of stable DNA-dependent protein kinase holoenzyme complexes on DNA. Essential for the efficient reshuttling of ILF3 (isoform 1 and isoform 2) into the nucleus.	SFARI
GRIP1	4	Glutamate receptor interacting protein 1; May play a role as a localized scaffold for the assembly of a multiprotein signaling complex and as mediator of the trafficking of its binding partners at specific subcellular location in neurons. Through complex formation with NSG1, GRIA2 and STX12 controls the intracellular fate of AMPAR and the endosomal sorting of the GRIA2 subunit toward recycling an…	SFARI
EEF1A2	4	Eukaryotic translation elongation factor 1 alpha 2; This protein promotes the GTP-dependent binding of aminoacyl-tRNA to the A-site of ribosomes during protein biosynthesis; Belongs to the TRAFAC class translation factor GTPase superfamily. Classic translation factor GTPase family. EF-Tu/EF-1A subfamily.	SFARI
CDK13	4	Cholinesterase-related cell division controller; Cyclin-dependent kinase which displays CTD kinase activity and is required for RNA splicing. Has CTD kinase activity by hyperphosphorylating the C-terminal heptapeptide repeat domain (CTD) of the largest RNA polymerase II subunit RPB1, thereby acting as a key regulator of transcription elongation. Required for RNA splicing, probably by phosphorylat…	SFARI
CCNK	4	Cyclin K; Regulatory subunit of cyclin-dependent kinases that mediates activation of target kinases. Plays a role in transcriptional regulation via its role in regulating the phosphorylation of the C-terminal domain (CTD) of the large subunit of RNA polymerase II (POLR2A).	SFARI

## Sheet: Table S6
Supplementary Table S6 Results of Permutation Analysis and Disorder Networks before and after Matrix GC
[truncated: 12 more rows]

[truncated: 13 more sheets: Table S7, Table S8, Table S9, Table S10, Table S11, TableS12, Table S13, Table S14, Table S15, Table S16, Table S17, Table S18, Table S19]
